# Supplementary material for: Transcriptome Analysis Reveals Important Candidate Genes Related to Nutrient Reservoir, Carbohydrate Metabolism, and Defence Proteins during Grain Development of Hexaploid Bread Wheat and Its Diploid Progenitors
Source: Genes (Basel). 2020 May 5;11(5):509. doi: 10.3390/genes11050509 (PMC7290843; doi:10.3390/genes11050509)
Supplement: Supplementary file 1 [file genes-11-00509-s001.zip]

Archive with 5 entries (5 files):
- Supplementary files/Figure S1-S7, Table S1, Table S2-final.docx
- Supplementary files/Table S3.xlsx
- Supplementary files/Table S4.xlsx
- Supplementary files/Table S5.xlsx
- Supplementary files/Table S6.xlsx
