# Supplementary material for: Transcriptome Analysis Reveals Important Candidate Genes Related to Nutrient Reservoir, Carbohydrate Metabolism, and Defence Proteins during Grain Development of Hexaploid Bread Wheat and Its Diploid Progenitors
Source: Genes (Basel). 2020 May 5;11(5):509. doi: 10.3390/genes11050509 (PMC7290843; doi:10.3390/genes11050509)
Supplement: Supplementary file 1 [file genes-11-00509-s001.zip › Supplementary files/Table S3.xlsx]

## Sheet: ABDvsA (Up)
GO term	Ontology	Description	Number in input list	Number in BG/Ref	p-value	FDR
GO:0004674	F	protein serine/threonine kinase activity	194	632	4.1e-75	8.9e-72
GO:0003723	F	RNA binding	323	1835	2.7e-71	2.9e-68
GO:0016791	F	phosphatase activity	98	464	1.8e-27	1.3e-24
GO:0015294	F	solute:cation symporter activity	33	40	6.3e-24	2.7e-21
GO:0015293	F	symporter activity	33	40	6.3e-24	2.7e-21
GO:0042578	F	phosphoric ester hydrolase activity	106	713	3e-19	1.1e-16
GO:0004497	F	monooxygenase activity	70	372	9.8e-18	3e-15
GO:0000989	F	transcription factor activity, transcription factor binding	50	197	1.6e-17	3.9e-15
GO:0003712	F	transcription cofactor activity	50	197	1.6e-17	3.9e-15
GO:0099600	F	transmembrane receptor activity	38	124	7.3e-16	1.6e-13
GO:0000988	F	transcription factor activity, protein binding	50	224	1.4e-15	2.7e-13
GO:0004842	F	ubiquitin-protein transferase activity	61	335	4.4e-15	7.2e-13
GO:0019787	F	ubiquitin-like protein transferase activity	61	335	4.4e-15	7.2e-13
GO:0004564	F	beta-fructofuranosidase activity	21	30	9.6e-15	1.5e-12
GO:0004888	F	transmembrane signaling receptor activity	36	124	1.6e-14	2.4e-12
GO:0004721	F	phosphoprotein phosphatase activity	41	165	2.3e-14	3e-12
GO:0016616	F	oxidoreductase activity, acting on the CH-OH group of donors, NAD or NADP as acceptor	70	444	2.6e-14	3.3e-12
GO:0015002	F	heme-copper terminal oxidase activity	28	75	8.5e-14	8.7e-12
GO:0004129	F	cytochrome-c oxidase activity	28	75	8.5e-14	8.7e-12
GO:0016675	F	oxidoreductase activity, acting on a heme group of donors	28	75	8.5e-14	8.7e-12
GO:0016676	F	oxidoreductase activity, acting on a heme group of donors, oxygen as acceptor	28	75	8.5e-14	8.7e-12
GO:0032403	F	protein complex binding	21	37	2e-13	2e-11
GO:0015926	F	glucosidase activity	19	33	2.3e-12	2.2e-10
GO:0008324	F	cation transmembrane transporter activity	122	1159	6.1e-12	5.5e-10
GO:0003824	F	catalytic activity	2121	36411	1.4e-11	1.2e-09
GO:0060089	F	molecular transducer activity	43	228	1.6e-11	1.3e-09
GO:0004872	F	receptor activity	43	228	1.6e-11	1.3e-09
GO:0046915	F	transition metal ion transmembrane transporter activity	24	70	2.1e-11	1.6e-09
GO:0038023	F	signaling receptor activity	41	224	1.1e-10	7.9e-09
GO:0003713	F	transcription coactivator activity	15	23	1.3e-10	9.4e-09
GO:0000049	F	tRNA binding	19	49	4.7e-10	3.3e-08
GO:0016787	F	hydrolase activity	705	10822	8.2e-10	5.5e-08
GO:0060589	F	nucleoside-triphosphatase regulator activity	32	158	1.3e-09	8.6e-08
GO:0044877	F	macromolecular complex binding	40	239	1.8e-09	1.1e-07
GO:0005351	F	sugar:proton symporter activity	14	25	2.4e-09	1.4e-07
GO:0005402	F	cation:sugar symporter activity	14	25	2.4e-09	1.4e-07
GO:0016788	F	hydrolase activity, acting on ester bonds	190	2317	4.9e-09	2.8e-07
GO:0016765	F	transferase activity, transferring alkyl or aryl (other than methyl) groups	32	169	5.5e-09	3.1e-07
GO:0008135	F	translation factor activity, RNA binding	45	311	1e-08	5.5e-07
GO:0016614	F	oxidoreductase activity, acting on CH-OH group of donors	81	758	1.1e-08	6e-07
GO:0015932	F	nucleobase-containing compound transmembrane transporter activity	12	19	1.2e-08	6.4e-07
GO:0004175	F	endopeptidase activity	107	1135	2.7e-08	1.4e-06
GO:0015075	F	ion transmembrane transporter activity	131	1483	2.8e-08	1.4e-06
GO:0005096	F	GTPase activator activity	22	92	3.8e-08	1.9e-06
GO:0004176	F	ATP-dependent peptidase activity	9	9	5.6e-08	2.7e-06
GO:0051119	F	sugar transmembrane transporter activity	14	35	6.6e-08	3.1e-06
GO:1901476	F	carbohydrate transporter activity	14	39	2e-07	8.8e-06
GO:0015144	F	carbohydrate transmembrane transporter activity	14	39	2e-07	8.8e-06
GO:0000287	F	magnesium ion binding	63	585	3.5e-07	1.5e-05
GO:0004180	F	carboxypeptidase activity	39	288	4.2e-07	1.8e-05
GO:0003676	F	nucleic acid binding	856	14022	5.1e-07	2.2e-05
GO:0008047	F	enzyme activator activity	23	119	5.3e-07	2.2e-05
GO:0004843	F	thiol-dependent ubiquitin-specific protease activity	18	75	6.1e-07	2.5e-05
GO:0004553	F	hydrolase activity, hydrolyzing O-glycosyl compounds	152	1917	9.9e-07	3.9e-05
GO:0003690	F	double-stranded DNA binding	47	405	1.6e-06	6.4e-05
GO:0004659	F	prenyltransferase activity	12	34	1.7e-06	6.5e-05
GO:0005385	F	zinc ion transmembrane transporter activity	13	42	2.1e-06	8e-05
GO:0022892	F	substrate-specific transporter activity	161	2090	2.3e-06	8.4e-05
GO:0003746	F	translation elongation factor activity	19	93	2.5e-06	9e-05
GO:0042277	F	peptide binding	12	36	2.7e-06	9.7e-05
GO:0005048	F	signal sequence binding	12	36	2.7e-06	9.7e-05
GO:0030695	F	GTPase regulator activity	22	124	3.2e-06	0.00011
GO:0003825	F	alpha,alpha-trehalose-phosphate synthase (UDP-forming) activity	7	8	3.2e-06	0.00011
GO:0000774	F	adenyl-nucleotide exchange factor activity	9	18	3.6e-06	0.00012
GO:0003844	F	1,4-alpha-glucan branching enzyme activity	11	31	4.3e-06	0.00014
GO:0022891	F	substrate-specific transmembrane transporter activity	146	1882	4.7e-06	0.00015
GO:0016874	F	ligase activity	68	711	5.4e-06	0.00017
GO:0008238	F	exopeptidase activity	45	401	5.9e-06	0.00019
GO:0033218	F	amide binding	14	55	6e-06	0.00019
GO:0008233	F	peptidase activity	189	2584	6.3e-06	0.00019
GO:0003743	F	translation initiation factor activity	26	174	7.1e-06	0.00022
GO:0070011	F	peptidase activity, acting on L-amino acid peptides	183	2495	7.6e-06	0.00023
GO:0016411	F	acylglycerol O-acyltransferase activity	17	83	7.9e-06	0.00023
GO:0003872	F	6-phosphofructokinase activity	14	58	1e-05	0.00029
GO:0046873	F	metal ion transmembrane transporter activity	54	531	1e-05	0.00029
GO:0016307	F	phosphatidylinositol phosphate kinase activity	22	135	1.1e-05	0.0003
GO:1901505	F	carbohydrate derivative transporter activity	12	44	1.5e-05	0.00043
GO:0003993	F	acid phosphatase activity	24	162	1.8e-05	0.00049
GO:0090599	F	alpha-glucosidase activity	10	30	1.9e-05	0.00049
GO:0004066	F	asparagine synthase (glutamine-hydrolyzing) activity	10	30	1.9e-05	0.00049
GO:0004575	F	sucrose alpha-glucosidase activity	10	30	1.9e-05	0.00049
GO:0005198	F	structural molecule activity	110	1384	2.6e-05	0.0007
GO:0004738	F	pyruvate dehydrogenase activity	6	8	3.1e-05	0.00079
GO:0004739	F	pyruvate dehydrogenase (acetyl-transferring) activity	6	8	3.1e-05	0.00079
GO:0016653	F	oxidoreductase activity, acting on NAD(P)H, heme protein as acceptor	7	13	3.1e-05	0.00079
GO:0003735	F	structural constituent of ribosome	98	1212	3.9e-05	0.00097
GO:0022890	F	inorganic cation transmembrane transporter activity	82	971	4.2e-05	0.001
GO:0060590	F	ATPase regulator activity	10	34	4.5e-05	0.0011
GO:0019206	F	nucleoside kinase activity	6	9	4.9e-05	0.0012
GO:0016798	F	hydrolase activity, acting on glycosyl bonds	153	2097	5.2e-05	0.0012
GO:0005261	F	cation channel activity	14	69	5.3e-05	0.0013
GO:0016706	F	oxidoreductase activity, acting on paired donors, with incorporation or reduction of molecular oxygen, 2-oxoglutarate as one donor, and incorporation of one atom each of oxygen into both donors	5	5	6e-05	0.0014
GO:0004620	F	phospholipase activity	17	101	7.2e-05	0.0016
GO:0004871	F	signal transducer activity	42	408	7.2e-05	0.0016
GO:0008443	F	phosphofructokinase activity	14	73	9.1e-05	0.0021
GO:0004457	F	lactate dehydrogenase activity	6	11	0.00011	0.0025
GO:0004124	F	cysteine synthase activity	9	31	0.00012	0.0026
GO:0016645	F	oxidoreductase activity, acting on the CH-NH group of donors	12	57	0.00013	0.0029
GO:0016811	F	hydrolase activity, acting on carbon-nitrogen (but not peptide) bonds, in linear amides	17	107	0.00013	0.0029
GO:0019205	F	nucleobase-containing compound kinase activity	16	97	0.00014	0.0031
GO:0008134	F	transcription factor binding	10	41	0.00017	0.0036
GO:0004144	F	diacylglycerol O-acyltransferase activity	14	79	0.00019	0.004
GO:0016298	F	lipase activity	19	134	0.00021	0.0044
GO:0003958	F	NADPH-hemoprotein reductase activity	6	13	0.00022	0.0047
GO:1901677	F	phosphate transmembrane transporter activity	10	43	0.00024	0.0049
GO:0004371	F	glycerone kinase activity	5	8	0.00027	0.0055
GO:0004556	F	alpha-amylase activity	9	40	0.00059	0.012
GO:0004373	F	glycogen (starch) synthase activity	10	50	0.00067	0.013
GO:0045735	F	nutrient reservoir activity	36	374	0.0007	0.014
GO:0004615	F	phosphomannomutase activity	5	11	0.00081	0.016
GO:0047623	F	adenosine-phosphate deaminase activity	5	11	0.00081	0.016
GO:0003876	F	AMP deaminase activity	5	11	0.00081	0.016
GO:0016810	F	hydrolase activity, acting on carbon-nitrogen (but not peptide) bonds	28	269	0.0009	0.017
GO:0098772	F	molecular function regulator	91	1224	0.00091	0.017
GO:0003955	F	NAD(P)H dehydrogenase (quinone) activity	8	34	0.00092	0.017
GO:0019203	F	carbohydrate phosphatase activity	7	26	0.00098	0.018
GO:0004106	F	chorismate mutase activity	5	12	0.0011	0.02
GO:0030234	F	enzyme regulator activity	86	1153	0.0011	0.021
GO:0015079	F	potassium ion transmembrane transporter activity	22	197	0.0014	0.025
GO:0005507	F	copper ion binding	27	264	0.0014	0.025
GO:0016903	F	oxidoreductase activity, acting on the aldehyde or oxo group of donors	17	136	0.0016	0.028
GO:0016651	F	oxidoreductase activity, acting on NAD(P)H	35	380	0.0016	0.029
GO:0003682	F	chromatin binding	19	163	0.0018	0.031
GO:0019899	F	enzyme binding	23	218	0.0021	0.036
GO:0034212	F	peptide N-acetyltransferase activity	9	50	0.0023	0.04
GO:0003855	F	3-dehydroquinate dehydratase activity	5	15	0.0024	0.042
GO:0004097	F	catechol oxidase activity	6	23	0.0026	0.044

## Sheet: ABDvsA (Down)
GO term	Ontology	Description	Number in input list	Number in BG/Ref	p-value	FDR
GO:0004674	F	protein serine/threonine kinase activity	151	632	4.4e-79	6.5e-76
GO:0015293	F	symporter activity	27	40	1.5e-24	7.4e-22
GO:0015294	F	solute:cation symporter activity	27	40	1.5e-24	7.4e-22
GO:0099600	F	transmembrane receptor activity	37	124	3.5e-23	1.1e-20
GO:0004888	F	transmembrane signaling receptor activity	37	124	3.5e-23	1.1e-20
GO:0044822	F	poly(A) RNA binding	23	28	1.7e-22	3.5e-20
GO:0003729	F	mRNA binding	23	28	1.7e-22	3.5e-20
GO:0004497	F	monooxygenase activity	54	372	4.2e-20	7.8e-18
GO:0038023	F	signaling receptor activity	41	224	9.4e-19	1.6e-16
GO:0060089	F	molecular transducer activity	41	228	1.6e-18	2.2e-16
GO:0004872	F	receptor activity	41	228	1.6e-18	2.2e-16
GO:0016765	F	transferase activity, transferring alkyl or aryl (other than methyl) groups	34	169	6.9e-17	8.7e-15
GO:0003723	F	RNA binding	119	1835	5.9e-15	6.8e-13
GO:0004721	F	phosphoprotein phosphatase activity	30	165	4.7e-14	5e-12
GO:0003824	F	catalytic activity	1228	36411	1.1e-12	1.1e-10
GO:0016791	F	phosphatase activity	47	464	2e-12	1.8e-10
GO:0016740	F	transferase activity	561	14688	2.3e-12	2.1e-10
GO:0004871	F	signal transducer activity	42	408	1.8e-11	1.5e-09
GO:0015932	F	nucleobase-containing compound transmembrane transporter activity	12	19	2e-11	1.6e-09
GO:0005351	F	sugar:proton symporter activity	12	25	2.2e-10	1.6e-08
GO:0005402	F	cation:sugar symporter activity	12	25	2.2e-10	1.6e-08
GO:0042578	F	phosphoric ester hydrolase activity	53	713	3e-09	2e-07
GO:0051119	F	sugar transmembrane transporter activity	12	35	4.8e-09	3.1e-07
GO:1901476	F	carbohydrate transporter activity	12	39	1.3e-08	7.9e-07
GO:0015144	F	carbohydrate transmembrane transporter activity	12	39	1.3e-08	7.9e-07
GO:0019787	F	ubiquitin-like protein transferase activity	32	335	2.2e-08	1.3e-06
GO:1901505	F	carbohydrate derivative transporter activity	12	44	4.1e-08	2.3e-06
GO:0016616	F	oxidoreductase activity, acting on the CH-OH group of donors, NAD or NADP as acceptor	37	444	4.9e-08	2.6e-06
GO:0016301	F	kinase activity	308	7959	1.9e-07	9.6e-06
GO:0004842	F	ubiquitin-protein transferase activity	30	335	2.1e-07	1.1e-05
GO:1901677	F	phosphate transmembrane transporter activity	11	43	2.6e-07	1.3e-05
GO:0003690	F	double-stranded DNA binding	33	405	4e-07	1.9e-05
GO:0016772	F	transferase activity, transferring phosphorus-containing groups	331	8743	4.3e-07	1.9e-05
GO:0008194	F	UDP-glycosyltransferase activity	39	530	4.3e-07	1.9e-05
GO:0004197	F	cysteine-type endopeptidase activity	7	12	5.1e-07	2.2e-05
GO:0015925	F	galactosidase activity	6	7	7e-07	2.9e-05
GO:0004564	F	beta-fructofuranosidase activity	9	30	1e-06	4.2e-05
GO:0045735	F	nutrient reservoir activity	30	374	1.8e-06	7e-05
GO:0015926	F	glucosidase activity	9	33	2e-06	7.8e-05
GO:0000030	F	mannosyltransferase activity	5	5	3.9e-06	0.00014
GO:0004617	F	phosphoglycerate dehydrogenase activity	5	7	1.2e-05	0.00042
GO:0015291	F	secondary active transmembrane transporter activity	36	547	1.2e-05	0.00043
GO:0030414	F	peptidase inhibitor activity	31	446	1.8e-05	0.00057
GO:0004866	F	endopeptidase inhibitor activity	31	446	1.8e-05	0.00057
GO:0061135	F	endopeptidase regulator activity	31	446	1.8e-05	0.00057
GO:0061134	F	peptidase regulator activity	31	446	1.8e-05	0.00057
GO:0004659	F	prenyltransferase activity	8	34	1.9e-05	0.00061
GO:0004176	F	ATP-dependent peptidase activity	5	9	2.8e-05	0.00087
GO:0016788	F	hydrolase activity, acting on ester bonds	102	2317	3.9e-05	0.0012
GO:0004672	F	protein kinase activity	261	7101	5.7e-05	0.0017
GO:0016614	F	oxidoreductase activity, acting on CH-OH group of donors	42	758	0.0001	0.003
GO:0016860	F	intramolecular oxidoreductase activity	10	73	0.00011	0.0032
GO:0022836	F	gated channel activity	19	237	0.00013	0.0036
GO:0005315	F	inorganic phosphate transmembrane transporter activity	7	34	0.00013	0.0036
GO:0016773	F	phosphotransferase activity, alcohol group as acceptor	277	7735	0.00017	0.0047
GO:0004867	F	serine-type endopeptidase inhibitor activity	23	335	0.00024	0.0063
GO:0005261	F	cation channel activity	9	69	0.00034	0.0089
GO:0016857	F	racemase and epimerase activity, acting on carbohydrates and derivatives	7	42	0.00041	0.011
GO:0005337	F	nucleoside transmembrane transporter activity	5	19	0.00047	0.012
GO:0004180	F	carboxypeptidase activity	20	288	0.00051	0.013
GO:0016811	F	hydrolase activity, acting on carbon-nitrogen (but not peptide) bonds, in linear amides	11	107	0.00051	0.013
GO:0004857	F	enzyme inhibitor activity	43	851	0.00054	0.013
GO:0016854	F	racemase and epimerase activity	7	45	0.0006	0.014
GO:0043531	F	ADP binding	108	2696	0.00067	0.016
GO:0016874	F	ligase activity	37	711	0.00077	0.018
GO:0098772	F	molecular function regulator	56	1224	0.00087	0.02
GO:0022803	F	passive transmembrane transporter activity	21	325	0.00089	0.02
GO:0015267	F	channel activity	21	325	0.00089	0.02
GO:0022891	F	substrate-specific transmembrane transporter activity	79	1882	0.001	0.022
GO:0030234	F	enzyme regulator activity	53	1153	0.0011	0.023
GO:0004017	F	adenylate kinase activity	5	24	0.0012	0.025
GO:0022838	F	substrate-specific channel activity	20	325	0.002	0.041
GO:0005216	F	ion channel activity	20	325	0.002	0.041
GO:0022892	F	substrate-specific transporter activity	84	2090	0.0023	0.046
GO:0004185	F	serine-type carboxypeptidase activity	18	282	0.0023	0.046
GO:0015075	F	ion transmembrane transporter activity	63	1483	0.0024	0.047

## Sheet: ABDvsB (Up)
GO term	Ontology	Description	Number in input list	Number in BG/Ref	p-value	FDR
GO:0004674	F	protein serine/threonine kinase activity	220	632	3.5e-102	6.4e-99
GO:0004497	F	monooxygenase activity	85	372	6e-29	5.4e-26
GO:0015293	F	symporter activity	36	40	2.4e-28	1.1e-25
GO:0015294	F	solute:cation symporter activity	36	40	2.4e-28	1.1e-25
GO:0099600	F	transmembrane receptor activity	52	124	3.2e-28	1.2e-25
GO:0004888	F	transmembrane signaling receptor activity	51	124	2.2e-27	6.5e-25
GO:0016787	F	hydrolase activity	734	10822	1.3e-23	3.4e-21
GO:0003729	F	mRNA binding	27	28	3.7e-22	7.5e-20
GO:0044822	F	poly(A) RNA binding	27	28	3.7e-22	7.5e-20
GO:0003690	F	double-stranded DNA binding	76	405	1.5e-21	2.8e-19
GO:0060089	F	molecular transducer activity	56	228	7.7e-21	1.2e-18
GO:0004872	F	receptor activity	56	228	7.7e-21	1.2e-18
GO:0038023	F	signaling receptor activity	55	224	1.7e-20	2.4e-18
GO:0098772	F	molecular function regulator	142	1224	2.5e-20	3e-18
GO:0004857	F	enzyme inhibitor activity	113	851	2.4e-20	3e-18
GO:0030234	F	enzyme regulator activity	136	1153	4.3e-20	4.9e-18
GO:0003723	F	RNA binding	176	1835	3.6e-17	3.8e-15
GO:0004553	F	hydrolase activity, hydrolyzing O-glycosyl compounds	180	1917	1e-16	1e-14
GO:0003824	F	catalytic activity	1969	36411	1.8e-16	1.7e-14
GO:0016765	F	transferase activity, transferring alkyl or aryl (other than methyl) groups	40	169	7.2e-15	6.5e-13
GO:0016798	F	hydrolase activity, acting on glycosyl bonds	181	2097	1e-13	8.6e-12
GO:1901505	F	carbohydrate derivative transporter activity	20	44	2.8e-12	2.3e-10
GO:0005351	F	sugar:proton symporter activity	16	25	8.7e-12	6.6e-10
GO:0005402	F	cation:sugar symporter activity	16	25	8.7e-12	6.6e-10
GO:0016791	F	phosphatase activity	61	464	1.6e-11	1.2e-09
GO:0004871	F	signal transducer activity	55	408	6.8e-11	4.7e-09
GO:0016788	F	hydrolase activity, acting on ester bonds	183	2317	7.1e-11	4.8e-09
GO:0051119	F	sugar transmembrane transporter activity	16	35	4e-10	2.6e-08
GO:0042578	F	phosphoric ester hydrolase activity	75	713	1.1e-09	6.8e-08
GO:1901476	F	carbohydrate transporter activity	16	39	1.4e-09	8.1e-08
GO:0015144	F	carbohydrate transmembrane transporter activity	16	39	1.4e-09	8.1e-08
GO:0003777	F	microtubule motor activity	40	269	2.1e-09	1.2e-07
GO:0004601	F	peroxidase activity	82	855	9e-09	4.9e-07
GO:0016684	F	oxidoreductase activity, acting on peroxide as acceptor	82	862	1.3e-08	6.7e-07
GO:0016209	F	antioxidant activity	85	914	1.7e-08	9e-07
GO:0004564	F	beta-fructofuranosidase activity	13	30	2.9e-08	1.4e-06
GO:0004650	F	polygalacturonase activity	29	173	3.4e-08	1.6e-06
GO:0016616	F	oxidoreductase activity, acting on the CH-OH group of donors, NAD or NADP as acceptor	51	444	3.9e-08	1.9e-06
GO:0004620	F	phospholipase activity	21	101	1.1e-07	5.2e-06
GO:0015926	F	glucosidase activity	12	33	4.5e-07	2e-05
GO:0003774	F	motor activity	41	350	5e-07	2.2e-05
GO:0008233	F	peptidase activity	179	2584	6e-07	2.6e-05
GO:0004565	F	beta-galactosidase activity	7	7	9.2e-07	3.9e-05
GO:0008236	F	serine-type peptidase activity	81	955	1.2e-06	4.6e-05
GO:0017171	F	serine hydrolase activity	81	955	1.2e-06	4.6e-05
GO:0003735	F	structural constituent of ribosome	97	1212	1.2e-06	4.6e-05
GO:0003712	F	transcription cofactor activity	27	197	3.2e-06	0.00012
GO:0000989	F	transcription factor activity, transcription factor binding	27	197	3.2e-06	0.00012
GO:0004180	F	carboxypeptidase activity	34	288	3.9e-06	0.00014
GO:0004175	F	endopeptidase activity	90	1135	3.9e-06	0.00014
GO:0005507	F	copper ion binding	32	264	4.5e-06	0.00016
GO:0016298	F	lipase activity	21	134	6.3e-06	0.00022
GO:0016854	F	racemase and epimerase activity	12	45	6.8e-06	0.00023
GO:0060589	F	nucleoside-triphosphatase regulator activity	23	158	7e-06	0.00023
GO:0015002	F	heme-copper terminal oxidase activity	15	75	1.1e-05	0.00032
GO:0030515	F	snoRNA binding	6	7	1e-05	0.00032
GO:0004129	F	cytochrome-c oxidase activity	15	75	1.1e-05	0.00032
GO:0016675	F	oxidoreductase activity, acting on a heme group of donors	15	75	1.1e-05	0.00032
GO:0016676	F	oxidoreductase activity, acting on a heme group of donors, oxygen as acceptor	15	75	1.1e-05	0.00032
GO:0004733	F	pyridoxamine-phosphate oxidase activity	7	12	1.1e-05	0.00033
GO:0016857	F	racemase and epimerase activity, acting on carbohydrates and derivatives	11	42	1.9e-05	0.00056
GO:0000988	F	transcription factor activity, protein binding	27	224	2.6e-05	0.00076
GO:0005198	F	structural molecule activity	100	1384	4e-05	0.0011
GO:0008047	F	enzyme activator activity	18	119	4.3e-05	0.0012
GO:0004556	F	alpha-amylase activity	10	40	6.3e-05	0.0017
GO:0003688	F	DNA replication origin binding	5	6	6.6e-05	0.0018
GO:0030695	F	GTPase regulator activity	18	124	6.9e-05	0.0018
GO:0046915	F	transition metal ion transmembrane transporter activity	13	70	7.9e-05	0.0021
GO:0005096	F	GTPase activator activity	15	92	8.5e-05	0.0022
GO:0004568	F	chitinase activity	14	82	9.4e-05	0.0024
GO:0015291	F	secondary active transmembrane transporter activity	47	547	0.00014	0.0034
GO:0004842	F	ubiquitin-protein transferase activity	33	335	0.00014	0.0034
GO:0019787	F	ubiquitin-like protein transferase activity	33	335	0.00014	0.0034
GO:0008324	F	cation transmembrane transporter activity	84	1159	0.00014	0.0035
GO:0032403	F	protein complex binding	9	37	0.00017	0.0042
GO:0004185	F	serine-type carboxypeptidase activity	29	282	0.00018	0.0042
GO:0008238	F	exopeptidase activity	37	401	0.00019	0.0045
GO:0045735	F	nutrient reservoir activity	35	374	0.00022	0.0051
GO:0004066	F	asparagine synthase (glutamine-hydrolyzing) activity	8	30	0.00023	0.0053
GO:0004721	F	phosphoprotein phosphatase activity	20	165	0.00026	0.0057
GO:0070011	F	peptidase activity, acting on L-amino acid peptides	157	2495	0.00026	0.0057
GO:0003713	F	transcription coactivator activity	7	23	0.00029	0.0064
GO:0003746	F	translation elongation factor activity	14	93	0.0003	0.0066
GO:0003725	F	double-stranded RNA binding	5	10	0.00037	0.0078
GO:0004421	F	hydroxymethylglutaryl-CoA synthase activity	5	10	0.00037	0.0078
GO:0008135	F	translation factor activity, RNA binding	30	311	0.00038	0.0079
GO:0070008	F	serine-type exopeptidase activity	29	303	0.00052	0.011
GO:0016709	F	oxidoreductase activity, acting on paired donors, with incorporation or reduction of molecular oxygen, NAD(P)H as one donor, and incorporation of one atom of oxygen	22	207	0.00068	0.014
GO:0005375	F	copper ion transmembrane transporter activity	5	12	0.0007	0.014
GO:0004109	F	coproporphyrinogen oxidase activity	5	13	0.00094	0.019
GO:0046912	F	transferase activity, transferring acyl groups, acyl groups converted into alkyl on transfer	8	39	0.001	0.021
GO:0016614	F	oxidoreductase activity, acting on CH-OH group of donors	56	758	0.0011	0.022
GO:0022891	F	substrate-specific transmembrane transporter activity	119	1882	0.0011	0.022
GO:0016725	F	oxidoreductase activity, acting on CH or CH2 groups	5	16	0.002	0.038
GO:0015075	F	ion transmembrane transporter activity	95	1483	0.0024	0.045

## Sheet: ABDvsB (Down)
GO term	Ontology	Description	Number in input list	Number in BG/Ref	p-value	FDR
GO:0004674	F	protein serine/threonine kinase activity	135	632	5e-66	7.1e-63
GO:0015293	F	symporter activity	30	40	3.4e-28	1.6e-25
GO:0015294	F	solute:cation symporter activity	30	40	3.4e-28	1.6e-25
GO:0044822	F	poly(A) RNA binding	22	28	2.3e-21	6.5e-19
GO:0003729	F	mRNA binding	22	28	2.3e-21	6.5e-19
GO:0004721	F	phosphoprotein phosphatase activity	34	165	2.9e-17	7e-15
GO:0004497	F	monooxygenase activity	47	372	9.8e-16	2e-13
GO:0016791	F	phosphatase activity	52	464	2.6e-15	4.6e-13
GO:0043531	F	ADP binding	155	2696	3.9e-15	6.2e-13
GO:0003723	F	RNA binding	117	1835	1.7e-14	2.5e-12
GO:0004842	F	ubiquitin-protein transferase activity	42	335	4e-14	4.8e-12
GO:0019787	F	ubiquitin-like protein transferase activity	42	335	4e-14	4.8e-12
GO:0016765	F	transferase activity, transferring alkyl or aryl (other than methyl) groups	28	169	2e-12	2.1e-10
GO:0004197	F	cysteine-type endopeptidase activity	11	12	7.5e-12	7.6e-10
GO:0042578	F	phosphoric ester hydrolase activity	56	713	1.3e-10	1.2e-08
GO:0099600	F	transmembrane receptor activity	22	124	1.4e-10	1.2e-08
GO:0004888	F	transmembrane signaling receptor activity	21	124	7.6e-10	6.4e-08
GO:0008194	F	UDP-glycosyltransferase activity	45	530	8.6e-10	6.8e-08
GO:0060089	F	molecular transducer activity	27	228	4e-09	2.9e-07
GO:0004872	F	receptor activity	27	228	4e-09	2.9e-07
GO:0016740	F	transferase activity	533	14688	5e-09	3.4e-07
GO:0003824	F	catalytic activity	1186	36411	5.6e-09	3.6e-07
GO:0038023	F	signaling receptor activity	26	224	1.1e-08	6.9e-07
GO:0015291	F	secondary active transmembrane transporter activity	40	547	2.9e-07	1.7e-05
GO:0015932	F	nucleobase-containing compound transmembrane transporter activity	8	19	4.9e-07	2.8e-05
GO:0016616	F	oxidoreductase activity, acting on the CH-OH group of donors, NAD or NADP as acceptor	34	444	8.5e-07	4.7e-05
GO:1901677	F	phosphate transmembrane transporter activity	10	43	1.8e-06	9.4e-05
GO:0005351	F	sugar:proton symporter activity	8	25	2.6e-06	0.00013
GO:0005402	F	cation:sugar symporter activity	8	25	2.6e-06	0.00013
GO:0051119	F	sugar transmembrane transporter activity	9	35	2.9e-06	0.00014
GO:1901476	F	carbohydrate transporter activity	9	39	6.2e-06	0.00028
GO:0015144	F	carbohydrate transmembrane transporter activity	9	39	6.2e-06	0.00028
GO:0003690	F	double-stranded DNA binding	30	405	6.7e-06	0.00029
GO:0016788	F	hydrolase activity, acting on ester bonds	105	2317	7.2e-06	0.0003
GO:0004564	F	beta-fructofuranosidase activity	8	30	8.2e-06	0.00034
GO:0004565	F	beta-galactosidase activity	5	7	1.1e-05	0.00043
GO:0015925	F	galactosidase activity	5	7	1.1e-05	0.00043
GO:1901505	F	carbohydrate derivative transporter activity	8	44	9e-05	0.0034
GO:0015926	F	glucosidase activity	7	33	0.00011	0.0039
GO:0005315	F	inorganic phosphate transmembrane transporter activity	7	34	0.00013	0.0044
GO:0016811	F	hydrolase activity, acting on carbon-nitrogen (but not peptide) bonds, in linear amides	12	107	0.00013	0.0044
GO:0016301	F	kinase activity	282	7959	0.00018	0.0059
GO:0000049	F	tRNA binding	8	49	0.00017	0.0059
GO:0016772	F	transferase activity, transferring phosphorus-containing groups	306	8743	0.00021	0.0067
GO:0004871	F	signal transducer activity	26	408	0.00026	0.0082
GO:0016810	F	hydrolase activity, acting on carbon-nitrogen (but not peptide) bonds	19	269	0.00052	0.016
GO:0098772	F	molecular function regulator	56	1224	0.00073	0.022
GO:0016614	F	oxidoreductase activity, acting on CH-OH group of donors	38	758	0.0011	0.032
GO:0022892	F	substrate-specific transporter activity	85	2090	0.0013	0.037
GO:0004857	F	enzyme inhibitor activity	41	851	0.0014	0.041
GO:0046915	F	transition metal ion transmembrane transporter activity	8	70	0.0015	0.041
GO:0019203	F	carbohydrate phosphatase activity	5	26	0.0015	0.042

## Sheet: ABDvsD (Up)
GO term	Ontology	Description	Number in input list	Number in BG/Ref	p-value	FDR
GO:0004674	F	protein serine/threonine kinase activity	422	632	1.2e-170	3.7e-167
GO:0003723	F	RNA binding	668	1835	7.8e-160	1.1e-156
GO:0099600	F	transmembrane receptor activity	102	124	7.6e-48	7.4e-45
GO:0004888	F	transmembrane signaling receptor activity	99	124	1.1e-45	8.1e-43
GO:0060089	F	molecular transducer activity	119	228	9.6e-41	4.7e-38
GO:0004872	F	receptor activity	119	228	9.6e-41	4.7e-38
GO:0038023	F	signaling receptor activity	116	224	1.7e-39	7e-37
GO:0019787	F	ubiquitin-like protein transferase activity	134	335	5.8e-36	2.1e-33
GO:0004842	F	ubiquitin-protein transferase activity	133	335	1.9e-35	6.3e-33
GO:0016765	F	transferase activity, transferring alkyl or aryl (other than methyl) groups	93	169	1.5e-33	4.5e-31
GO:0016791	F	phosphatase activity	145	464	2.1e-29	5.6e-27
GO:0004721	F	phosphoprotein phosphatase activity	82	165	1.8e-27	4.5e-25
GO:0008135	F	translation factor activity, RNA binding	108	311	3.1e-25	6.9e-23
GO:0004871	F	signal transducer activity	122	408	1.3e-23	2.6e-21
GO:0004497	F	monooxygenase activity	112	372	5.2e-22	1e-19
GO:0004175	F	endopeptidase activity	227	1135	1.1e-21	2e-19
GO:0060589	F	nucleoside-triphosphatase regulator activity	69	158	6.4e-21	1.1e-18
GO:0042578	F	phosphoric ester hydrolase activity	163	713	1.2e-20	2e-18
GO:0051119	F	sugar transmembrane transporter activity	35	35	3.1e-19	4.9e-17
GO:1901476	F	carbohydrate transporter activity	35	39	3.1e-18	4.3e-16
GO:0015144	F	carbohydrate transmembrane transporter activity	35	39	3.1e-18	4.3e-16
GO:0046915	F	transition metal ion transmembrane transporter activity	42	70	5.3e-17	7.1e-15
GO:0003743	F	translation initiation factor activity	64	174	1.4e-16	1.8e-14
GO:0003676	F	nucleic acid binding	1622	14022	2.1e-16	2.6e-14
GO:0000049	F	tRNA binding	35	49	4.4e-16	5.1e-14
GO:0008047	F	enzyme activator activity	51	119	1.3e-15	1.5e-13
GO:0005096	F	GTPase activator activity	45	92	1.4e-15	1.5e-13
GO:0022892	F	substrate-specific transporter activity	323	2090	3.2e-15	3.3e-13
GO:0004564	F	beta-fructofuranosidase activity	28	30	3.6e-15	3.7e-13
GO:0030695	F	GTPase regulator activity	51	124	4.8e-15	4.7e-13
GO:0016616	F	oxidoreductase activity, acting on the CH-OH group of donors, NAD or NADP as acceptor	106	444	5.3e-15	5.1e-13
GO:0003824	F	catalytic activity	3813	36411	8.3e-15	7.6e-13
GO:0003746	F	translation elongation factor activity	43	93	2.7e-14	2.4e-12
GO:0003712	F	transcription cofactor activity	63	197	4.9e-14	4.1e-12
GO:0000989	F	transcription factor activity, transcription factor binding	63	197	4.9e-14	4.1e-12
GO:0015926	F	glucosidase activity	27	33	9.8e-14	8e-12
GO:0015075	F	ion transmembrane transporter activity	241	1483	1.2e-13	9.3e-12
GO:0008324	F	cation transmembrane transporter activity	199	1159	2.1e-13	1.6e-11
GO:0016787	F	hydrolase activity	1257	10822	5e-13	3.7e-11
GO:1901505	F	carbohydrate derivative transporter activity	28	44	2.8e-12	2e-10
GO:0022891	F	substrate-specific transmembrane transporter activity	282	1882	3.8e-12	2.7e-10
GO:0004843	F	thiol-dependent ubiquitin-specific protease activity	35	75	5.3e-12	3.6e-10
GO:0000988	F	transcription factor activity, protein binding	63	224	5.3e-12	3.6e-10
GO:0004659	F	prenyltransferase activity	24	34	2.1e-11	1.4e-09
GO:0032403	F	protein complex binding	24	37	7.4e-11	4.8e-09
GO:0016811	F	hydrolase activity, acting on carbon-nitrogen (but not peptide) bonds, in linear amides	39	107	1.3e-10	8.5e-09
GO:0003690	F	double-stranded DNA binding	87	405	1.5e-10	9.3e-09
GO:0044877	F	macromolecular complex binding	59	239	1.7e-09	1.1e-07
GO:0098772	F	molecular function regulator	187	1224	4.3e-09	2.6e-07
GO:0070011	F	peptidase activity, acting on L-amino acid peptides	334	2495	4.5e-09	2.7e-07
GO:0003713	F	transcription coactivator activity	17	23	1.1e-08	6.1e-07
GO:0008233	F	peptidase activity	340	2584	1.6e-08	9.2e-07
GO:0016788	F	hydrolase activity, acting on ester bonds	310	2317	1.7e-08	9.4e-07
GO:0003697	F	single-stranded DNA binding	25	59	2.5e-08	1.3e-06
GO:0016675	F	oxidoreductase activity, acting on a heme group of donors	28	75	3.3e-08	1.7e-06
GO:0015002	F	heme-copper terminal oxidase activity	28	75	3.3e-08	1.7e-06
GO:0004129	F	cytochrome-c oxidase activity	28	75	3.3e-08	1.7e-06
GO:0016676	F	oxidoreductase activity, acting on a heme group of donors, oxygen as acceptor	28	75	3.3e-08	1.7e-06
GO:0016740	F	transferase activity	1580	14688	1.1e-07	5.7e-06
GO:0060590	F	ATPase regulator activity	18	34	1.7e-07	8.5e-06
GO:1901677	F	phosphate transmembrane transporter activity	20	43	1.9e-07	9e-06
GO:0016874	F	ligase activity	116	711	2e-07	9.5e-06
GO:0016860	F	intramolecular oxidoreductase activity	26	73	2.1e-07	1e-05
GO:0015291	F	secondary active transmembrane transporter activity	95	547	2.2e-07	1e-05
GO:0016810	F	hydrolase activity, acting on carbon-nitrogen (but not peptide) bonds	57	269	2.9e-07	1.3e-05
GO:0030234	F	enzyme regulator activity	165	1153	1.2e-06	5.5e-05
GO:0003725	F	double-stranded RNA binding	10	10	1.9e-06	8.4e-05
GO:0090599	F	alpha-glucosidase activity	15	30	3.1e-06	0.00013
GO:0004575	F	sucrose alpha-glucosidase activity	15	30	3.1e-06	0.00013
GO:0000774	F	adenyl-nucleotide exchange factor activity	12	18	3.4e-06	0.00014
GO:0004620	F	phospholipase activity	28	101	4.7e-06	0.00019
GO:0008194	F	UDP-glycosyltransferase activity	87	530	5e-06	0.0002
GO:0016614	F	oxidoreductase activity, acting on CH-OH group of donors	114	758	7.5e-06	0.0003
GO:0005261	F	cation channel activity	22	69	7.8e-06	0.0003
GO:0005085	F	guanyl-nucleotide exchange factor activity	22	69	7.8e-06	0.0003
GO:0016854	F	racemase and epimerase activity	17	45	1.4e-05	0.00054
GO:0003993	F	acid phosphatase activity	36	162	1.7e-05	0.00064
GO:0016857	F	racemase and epimerase activity, acting on carbohydrates and derivatives	16	42	2.3e-05	0.00085
GO:0005385	F	zinc ion transmembrane transporter activity	16	42	2.3e-05	0.00085
GO:0004311	F	farnesyltranstransferase activity	9	12	3e-05	0.0011
GO:0016298	F	lipase activity	31	134	3.3e-05	0.0012
GO:0005381	F	iron ion transmembrane transporter activity	10	16	3.4e-05	0.0012
GO:0004617	F	phosphoglycerate dehydrogenase activity	7	7	7.2e-05	0.0025
GO:0004298	F	threonine-type endopeptidase activity	21	77	8.4e-05	0.0029
GO:0070003	F	threonine-type peptidase activity	21	77	8.4e-05	0.0029
GO:0046873	F	metal ion transmembrane transporter activity	81	531	9.5e-05	0.0032
GO:0008565	F	protein transporter activity	26	111	0.00011	0.0038
GO:0005315	F	inorganic phosphate transmembrane transporter activity	13	34	0.00013	0.0042
GO:0003955	F	NAD(P)H dehydrogenase (quinone) activity	13	34	0.00013	0.0042
GO:0004252	F	serine-type endopeptidase activity	81	538	0.00014	0.0045
GO:0003682	F	chromatin binding	33	163	0.00017	0.0055
GO:0004568	F	chitinase activity	21	82	0.00018	0.0057
GO:0003872	F	6-phosphofructokinase activity	17	58	0.00019	0.006
GO:0005346	F	purine ribonucleotide transmembrane transporter activity	7	9	0.00021	0.006
GO:0005347	F	ATP transmembrane transporter activity	7	9	0.00021	0.006
GO:0015605	F	organophosphate ester transmembrane transporter activity	7	9	0.00021	0.006
GO:0015215	F	nucleotide transmembrane transporter activity	7	9	0.00021	0.006
GO:0015216	F	purine nucleotide transmembrane transporter activity	7	9	0.00021	0.006
GO:0015211	F	purine nucleoside transmembrane transporter activity	7	9	0.00021	0.006
GO:0003735	F	structural constituent of ribosome	157	1212	0.0002	0.006
GO:0000295	F	adenine nucleotide transmembrane transporter activity	7	9	0.00021	0.006
GO:0045735	F	nutrient reservoir activity	60	374	0.00023	0.0065
GO:0051213	F	dioxygenase activity	34	174	0.00025	0.007
GO:0022836	F	gated channel activity	42	237	0.00032	0.009
GO:0022884	F	macromolecule transmembrane transporter activity	10	23	0.00034	0.0093
GO:0008320	F	protein transmembrane transporter activity	10	23	0.00034	0.0093
GO:0015267	F	channel activity	53	325	0.00036	0.0097
GO:0022803	F	passive transmembrane transporter activity	53	325	0.00036	0.0097
GO:0046912	F	transferase activity, transferring acyl groups, acyl groups converted into alkyl on transfer	13	39	0.00038	0.01
GO:0005337	F	nucleoside transmembrane transporter activity	9	19	0.00041	0.011
GO:0004362	F	glutathione-disulfide reductase activity	6	7	0.00042	0.011
GO:0015038	F	glutathione disulfide oxidoreductase activity	6	7	0.00042	0.011
GO:0015037	F	peptide disulfide oxidoreductase activity	6	7	0.00042	0.011
GO:0004180	F	carboxypeptidase activity	48	288	0.00043	0.011
GO:0000287	F	magnesium ion binding	83	585	0.0006	0.015
GO:0005048	F	signal sequence binding	12	36	0.00063	0.016
GO:0004553	F	hydrolase activity, hydrolyzing O-glycosyl compounds	229	1917	0.00063	0.016
GO:0042277	F	peptide binding	12	36	0.00063	0.016
GO:0003844	F	1,4-alpha-glucan branching enzyme activity	11	31	0.00069	0.017
GO:0016209	F	antioxidant activity	119	914	0.00093	0.023
GO:0016301	F	kinase activity	841	7959	0.00098	0.024
GO:0016653	F	oxidoreductase activity, acting on NAD(P)H, heme protein as acceptor	7	13	0.001	0.025
GO:0022857	F	transmembrane transporter activity	303	2648	0.0011	0.026
GO:0019205	F	nucleobase-containing compound kinase activity	21	97	0.0012	0.028
GO:0016774	F	phosphotransferase activity, carboxyl group as acceptor	16	64	0.0012	0.029
GO:0005216	F	ion channel activity	50	325	0.0016	0.036
GO:0022838	F	substrate-specific channel activity	50	325	0.0016	0.036
GO:0008443	F	phosphofructokinase activity	17	73	0.0017	0.039
GO:0005507	F	copper ion binding	42	264	0.002	0.047
GO:0033218	F	amide binding	14	55	0.0021	0.048
GO:0005198	F	structural molecule activity	167	1384	0.0022	0.049
GO:0004615	F	phosphomannomutase activity	6	11	0.0022	0.05

## Sheet: ABDvsD (Down)
GO term	Ontology	Description	Number in input list	Number in BG/Ref	p-value	FDR
GO:0004674	F	protein serine/threonine kinase activity	542	632	7.7e-229	2.3e-225
GO:0003723	F	RNA binding	502	1835	7.3e-64	1.1e-60
GO:0099600	F	transmembrane receptor activity	103	124	2.1e-43	2.1e-40
GO:0004721	F	phosphoprotein phosphatase activity	114	165	2.5e-42	1.8e-39
GO:0004888	F	transmembrane signaling receptor activity	100	124	2.1e-41	1.2e-38
GO:0016791	F	phosphatase activity	180	464	1.1e-38	5.5e-36
GO:0016765	F	transferase activity, transferring alkyl or aryl (other than methyl) groups	104	169	1.5e-35	6.3e-33
GO:0060089	F	molecular transducer activity	118	228	1e-34	3.4e-32
GO:0004872	F	receptor activity	118	228	1e-34	3.4e-32
GO:0019787	F	ubiquitin-like protein transferase activity	142	335	4.8e-34	1.4e-31
GO:0038023	F	signaling receptor activity	115	224	1.3e-33	3.4e-31
GO:0004842	F	ubiquitin-protein transferase activity	141	335	1.5e-33	3.6e-31
GO:0004497	F	monooxygenase activity	149	372	1.7e-33	3.9e-31
GO:0003824	F	catalytic activity	4563	36411	5.1e-30	1.1e-27
GO:0042578	F	phosphoric ester hydrolase activity	204	713	1.2e-28	2.3e-26
GO:0015291	F	secondary active transmembrane transporter activity	161	547	5.6e-24	1e-21
GO:0004175	F	endopeptidase activity	255	1135	2.3e-22	4e-20
GO:0016740	F	transferase activity	1963	14688	1.6e-19	2.7e-17
GO:0015075	F	ion transmembrane transporter activity	290	1483	7.2e-18	1.1e-15
GO:0046915	F	transition metal ion transmembrane transporter activity	46	70	2.1e-17	3.1e-15
GO:0008324	F	cation transmembrane transporter activity	238	1159	5.8e-17	8.2e-15
GO:0004871	F	signal transducer activity	116	408	8.5e-17	1.2e-14
GO:0022892	F	substrate-specific transporter activity	367	2090	6.3e-16	8.1e-14
GO:0022891	F	substrate-specific transmembrane transporter activity	337	1882	9.9e-16	1.2e-13
GO:0003690	F	double-stranded DNA binding	112	405	1.4e-15	1.7e-13
GO:0015926	F	glucosidase activity	31	33	4.1e-15	4.7e-13
GO:0016616	F	oxidoreductase activity, acting on the CH-OH group of donors, NAD or NADP as acceptor	116	444	1.3e-14	1.4e-12
GO:0008194	F	UDP-glycosyltransferase activity	126	530	3e-13	3.2e-11
GO:1901677	F	phosphate transmembrane transporter activity	31	43	5.6e-13	5.8e-11
GO:0098772	F	molecular function regulator	230	1224	6.1e-13	6e-11
GO:0030695	F	GTPase regulator activity	50	124	2.3e-12	2.2e-10
GO:0016788	F	hydrolase activity, acting on ester bonds	375	2317	5.5e-12	5.1e-10
GO:0060589	F	nucleoside-triphosphatase regulator activity	56	158	7.5e-12	6.8e-10
GO:0016811	F	hydrolase activity, acting on carbon-nitrogen (but not peptide) bonds, in linear amides	45	107	9.1e-12	7.9e-10
GO:1901505	F	carbohydrate derivative transporter activity	29	44	1.5e-11	1.3e-09
GO:0030234	F	enzyme regulator activity	212	1153	2.6e-11	2.2e-09
GO:0016787	F	hydrolase activity	1409	10822	6.2e-11	5e-09
GO:0003712	F	transcription cofactor activity	61	197	8.9e-11	6.8e-09
GO:0000989	F	transcription factor activity, transcription factor binding	61	197	8.9e-11	6.8e-09
GO:0016860	F	intramolecular oxidoreductase activity	35	73	1.1e-10	8.3e-09
GO:0008233	F	peptidase activity	401	2584	1.3e-10	9.1e-09
GO:0005096	F	GTPase activator activity	38	92	5.4e-10	3.8e-08
GO:0016874	F	ligase activity	141	711	8.4e-10	5.8e-08
GO:0070011	F	peptidase activity, acting on L-amino acid peptides	381	2495	1.9e-09	1.3e-07
GO:0016301	F	kinase activity	1048	7959	3.7e-09	2.5e-07
GO:0000049	F	tRNA binding	26	49	5.3e-09	3.4e-07
GO:0000988	F	transcription factor activity, protein binding	61	224	5.6e-09	3.5e-07
GO:0004857	F	enzyme inhibitor activity	156	851	1.2e-08	7.4e-07
GO:0005261	F	cation channel activity	30	69	1.3e-08	8.2e-07
GO:0008047	F	enzyme activator activity	40	119	2.3e-08	1.3e-06
GO:0003743	F	translation initiation factor activity	50	174	3.1e-08	1.8e-06
GO:0008135	F	translation factor activity, RNA binding	73	311	3.9e-08	2.2e-06
GO:0000287	F	magnesium ion binding	115	585	4.2e-08	2.4e-06
GO:0016772	F	transferase activity, transferring phosphorus-containing groups	1126	8743	5.1e-08	2.8e-06
GO:0016903	F	oxidoreductase activity, acting on the aldehyde or oxo group of donors	41	136	1.8e-07	9.4e-06
GO:0004843	F	thiol-dependent ubiquitin-specific protease activity	29	75	1.7e-07	9.4e-06
GO:0016854	F	racemase and epimerase activity	22	45	2.3e-07	1.2e-05
GO:0004620	F	phospholipase activity	34	101	2.4e-07	1.2e-05
GO:0090599	F	alpha-glucosidase activity	18	30	3e-07	1.5e-05
GO:0004575	F	sucrose alpha-glucosidase activity	18	30	3e-07	1.5e-05
GO:0016857	F	racemase and epimerase activity, acting on carbohydrates and derivatives	21	42	3.3e-07	1.5e-05
GO:0005315	F	inorganic phosphate transmembrane transporter activity	19	34	3.2e-07	1.5e-05
GO:0003955	F	NAD(P)H dehydrogenase (quinone) activity	19	34	3.2e-07	1.5e-05
GO:0016810	F	hydrolase activity, acting on carbon-nitrogen (but not peptide) bonds	63	269	3.4e-07	1.6e-05
GO:0016298	F	lipase activity	39	134	7.3e-07	3.3e-05
GO:0032403	F	protein complex binding	19	37	8.6e-07	3.9e-05
GO:0022836	F	gated channel activity	56	237	1.2e-06	5.1e-05
GO:0004659	F	prenyltransferase activity	17	34	4.3e-06	0.00019
GO:0005337	F	nucleoside transmembrane transporter activity	13	19	4.7e-06	0.0002
GO:0016614	F	oxidoreductase activity, acting on CH-OH group of donors	129	758	5.8e-06	0.00024
GO:0003697	F	single-stranded DNA binding	22	59	8.2e-06	0.00034
GO:0015217	F	ADP transmembrane transporter activity	9	9	1.9e-05	0.00076
GO:0005471	F	ATP:ADP antiporter activity	9	9	1.9e-05	0.00076
GO:0015267	F	channel activity	65	325	2e-05	0.00081
GO:0022803	F	passive transmembrane transporter activity	65	325	2e-05	0.00081
GO:0003713	F	transcription coactivator activity	13	23	2.1e-05	0.00084
GO:0022857	F	transmembrane transporter activity	362	2648	4.7e-05	0.0018
GO:0016620	F	oxidoreductase activity, acting on the aldehyde or oxo group of donors, NAD or NADP as acceptor	28	101	5.1e-05	0.002
GO:0005216	F	ion channel activity	63	325	6e-05	0.0022
GO:0022838	F	substrate-specific channel activity	63	325	6e-05	0.0022
GO:0019205	F	nucleobase-containing compound kinase activity	27	97	6.5e-05	0.0024
GO:0022832	F	voltage-gated channel activity	30	117	9.5e-05	0.0034
GO:0005244	F	voltage-gated ion channel activity	30	117	9.5e-05	0.0034
GO:0008509	F	anion transmembrane transporter activity	35	148	0.0001	0.0037
GO:0016725	F	oxidoreductase activity, acting on CH or CH2 groups	10	16	0.0001	0.0037
GO:0005385	F	zinc ion transmembrane transporter activity	16	42	0.00011	0.0038
GO:0051213	F	dioxygenase activity	39	174	0.00012	0.004
GO:0003725	F	double-stranded RNA binding	8	10	0.00016	0.0053
GO:0004298	F	threonine-type endopeptidase activity	22	77	0.00022	0.0072
GO:0070003	F	threonine-type peptidase activity	22	77	0.00022	0.0072
GO:0046873	F	metal ion transmembrane transporter activity	89	531	0.00023	0.0074
GO:0004180	F	carboxypeptidase activity	55	288	0.00023	0.0074
GO:0004672	F	protein kinase activity	878	7101	0.00023	0.0074
GO:0003993	F	acid phosphatase activity	36	162	0.00024	0.0076
GO:0022884	F	macromolecule transmembrane transporter activity	11	23	0.00028	0.0087
GO:0003825	F	alpha,alpha-trehalose-phosphate synthase (UDP-forming) activity	7	8	0.00028	0.0087
GO:0008320	F	protein transmembrane transporter activity	11	23	0.00028	0.0087
GO:0003978	F	UDP-glucose 4-epimerase activity	10	20	0.00041	0.012
GO:0019206	F	nucleoside kinase activity	7	9	0.00046	0.014
GO:0016773	F	phosphotransferase activity, alcohol group as acceptor	945	7735	0.00049	0.014
GO:0022804	F	active transmembrane transporter activity	173	1200	0.00054	0.016
GO:0016653	F	oxidoreductase activity, acting on NAD(P)H, heme protein as acceptor	8	13	0.00056	0.016
GO:0016624	F	oxidoreductase activity, acting on the aldehyde or oxo group of donors, disulfide as acceptor	13	35	0.00058	0.017
GO:0004124	F	cysteine synthase activity	12	31	0.00069	0.02
GO:0004252	F	serine-type endopeptidase activity	87	538	0.00071	0.02
GO:0061731	F	ribonucleoside-diphosphate reductase activity	7	10	0.00072	0.02
GO:0004748	F	ribonucleoside-diphosphate reductase activity, thioredoxin disulfide as acceptor	7	10	0.00072	0.02
GO:0016728	F	oxidoreductase activity, acting on CH or CH2 groups, disulfide as acceptor	7	10	0.00072	0.02
GO:0005507	F	copper ion binding	49	264	0.00084	0.023
GO:0005092	F	GDP-dissociation inhibitor activity	12	32	0.00087	0.023
GO:0003746	F	translation elongation factor activity	23	93	0.00089	0.024
GO:0005094	F	Rho GDP-dissociation inhibitor activity	7	11	0.0011	0.028
GO:0004372	F	glycine hydroxymethyltransferase activity	7	11	0.0011	0.028
GO:0016744	F	transferase activity, transferring aldehyde or ketonic groups	13	39	0.0013	0.034
GO:0008238	F	exopeptidase activity	67	401	0.0013	0.034
GO:0030570	F	pectate lyase activity	6	8	0.0014	0.035
GO:0016837	F	carbon-oxygen lyase activity, acting on polysaccharides	6	8	0.0014	0.035
GO:0016863	F	intramolecular oxidoreductase activity, transposing C=C bonds	9	20	0.0014	0.035
GO:0004637	F	phosphoribosylamine-glycine ligase activity	5	5	0.0015	0.038
GO:0009975	F	cyclase activity	5	5	0.0015	0.038
GO:0004106	F	chorismate mutase activity	7	12	0.0016	0.038
GO:0004311	F	farnesyltranstransferase activity	7	12	0.0016	0.038
GO:0016645	F	oxidoreductase activity, acting on the CH-NH group of donors	16	57	0.0017	0.042
GO:0005102	F	receptor binding	9	21	0.0018	0.044
GO:0005085	F	guanyl-nucleotide exchange factor activity	18	69	0.0019	0.044
GO:0022843	F	voltage-gated cation channel activity	15	52	0.0019	0.045
GO:0003700	F	transcription factor activity, sequence-specific DNA binding	268	2023	0.002	0.046
GO:0001071	F	nucleic acid binding transcription factor activity	268	2023	0.002	0.046
GO:0016774	F	phosphotransferase activity, carboxyl group as acceptor	17	64	0.0021	0.048
GO:0017171	F	serine hydrolase activity	137	955	0.0022	0.05
GO:0008236	F	serine-type peptidase activity	137	955	0.0022	0.05
