# Supplementary material for: Transcriptome Analysis Reveals Important Candidate Genes Related to Nutrient Reservoir, Carbohydrate Metabolism, and Defence Proteins during Grain Development of Hexaploid Bread Wheat and Its Diploid Progenitors
Source: Genes (Basel). 2020 May 5;11(5):509. doi: 10.3390/genes11050509 (PMC7290843; doi:10.3390/genes11050509)
Supplement: Supplementary file 1 [file genes-11-00509-s001.zip › Supplementary files/Table S4.xlsx]

## Sheet: ABDvsA (Up) KEGG and IDs
Pathway	Pathway ID
Starch and sucrose metabolism	map00500
Nitrogen metabolism	map00910
Phosphatidylinositol signaling system, Inositol phosphate metabolism	map04070, map00562
Oxidative phosphorylation	map00190
Th1 and Th2 cell differentiation, T cell receptor signaling pathway, PD-L1 expression and PD-1 checkpoint pathway in cancer	map04658, map04660, map05235
Cutin, suberine and wax biosynthesis, Glycerolipid metabolism	map00073, map00561
Pentose and glucuronate interconversions	map00040
Glycerolipid metabolism, Drug metabolism - other enzymes	map00561, map00983
Caffeine metabolism, Nitrotoluene degradation, Drug metabolism - other enzymes	map00232, map00633, map00983
Folate biosynthesis, Caprolactam degradation, Galactose metabolism, Glycerolipid metabolism, Glycolysis / Gluconeogenesis, Biosynthesis of antibiotics, Fructose and mannose metabolism, Pentose and glucuronate interconversions	map00790, map00930, map00052, map00561, map00010, map01130, map00051, map00040
Benzoate degradation, C5-Branched dibasic acid metabolism	map00362, map00660
Sulfur metabolism, Cysteine and methionine metabolism, Biosynthesis of antibiotics	map00920, map00270, map01130
Glycosaminoglycan degradation, Other glycan degradation, Glycosphingolipid biosynthesis - ganglio series, Amino sugar and nucleotide sugar metabolism, Various types of N-glycan biosynthesis, Glycosphingolipid biosynthesis - globo and isoglobo series	map00531, map00511, map00604, map00520, map00513, map00603
Galactose metabolism, Amino sugar and nucleotide sugar metabolism	map00052, map00520
Thiamine metabolism, Purine metabolism	map00730, map00230
Isoquinoline alkaloid biosynthesis, Tyrosine metabolism	map00950, map00350
Thiamine metabolism	map00730
Phenylpropanoid biosynthesis	map00940
Aminoacyl-tRNA biosynthesis	map00970
Arginine biosynthesis, Biosynthesis of antibiotics	map00220, map01130
Nicotinate and nicotinamide metabolism, Purine metabolism, Pyrimidine metabolism	map00760, map00230, map00240
Riboflavin metabolism	map00740
Citrate cycle (TCA cycle), Glycolysis / Gluconeogenesis, Biosynthesis of antibiotics, Pyruvate metabolism	map00020, map00010, map01130, map00620
Cyanoamino acid metabolism, Starch and sucrose metabolism, Phenylpropanoid biosynthesis	map00460, map00500, map00940
Phosphatidylinositol signaling system, Ether lipid metabolism, Inositol phosphate metabolism, Glycerophospholipid metabolism	map04070, map00565, map00562, map00564
Glycosphingolipid biosynthesis - globo and isoglobo series, Glycosphingolipid biosynthesis - lacto and neolacto series	map00603, map00601
Galactose metabolism, Glycolysis / Gluconeogenesis, Biosynthesis of antibiotics, Fructose and mannose metabolism, Pentose phosphate pathway, Methane metabolism	map00052, map00010, map01130, map00051, map00030, map00680
Diterpenoid biosynthesis	map00904
Cutin, suberine and wax biosynthesis	map00073
Steroid hormone biosynthesis, Steroid degradation	map00140, map00984
beta-Alanine metabolism, Arginine and proline metabolism	map00410, map00330
Purine metabolism, Drug metabolism - other enzymes	map00230, map00983
Biosynthesis of antibiotics, Purine metabolism	map01130, map00230
Riboflavin metabolism, Thiamine metabolism	map00740, map00730
Drug metabolism - other enzymes	map00983
Carbon fixation pathways in prokaryotes, Citrate cycle (TCA cycle), Biosynthesis of antibiotics, Oxidative phosphorylation, Butanoate metabolism	map00720, map00020, map01130, map00190, map00650
Glutathione metabolism, Metabolism of xenobiotics by cytochrome P450, Drug metabolism - cytochrome P450, Drug metabolism - other enzymes	map00480, map00980, map00982, map00983
Glyoxylate and dicarboxylate metabolism, Biosynthesis of antibiotics, Butanoate metabolism	map00630, map01130, map00650
Pyruvate metabolism, Aminobenzoate degradation	map00620, map00627
Amino sugar and nucleotide sugar metabolism	map00520
Zeatin biosynthesis	map00908
Other glycan degradation	map00511
Galactose metabolism, Glycerolipid metabolism, Glycosphingolipid biosynthesis - globo and isoglobo series, Sphingolipid metabolism	map00052, map00561, map00603, map00600
Aminoacyl-tRNA biosynthesis, Drug metabolism - other enzymes	map00970, map00983
Pyrimidine metabolism	map00240
Biosynthesis of antibiotics, Phenylalanine, tyrosine and tryptophan biosynthesis	map01130, map00400
Ascorbate and aldarate metabolism, Inositol phosphate metabolism	map00053, map00562
Novobiocin biosynthesis, Carbon fixation in photosynthetic organisms, Alanine, aspartate and glutamate metabolism, Isoquinoline alkaloid biosynthesis, Arginine biosynthesis, Cysteine and methionine metabolism, Biosynthesis of antibiotics, Phenylalanine metabolism, Arginine and proline metabolism, Tyrosine metabolism, Phenylalanine, tyrosine and tryptophan biosynthesis, Tropane, piperidine and pyr…	map00401, map00710, map00250, map00950, map00220, map00270, map01130, map00360, map00330, map00350, map00400, map00960
Carbon fixation pathways in prokaryotes, Carbon fixation in photosynthetic organisms, Citrate cycle (TCA cycle), Glycolysis / Gluconeogenesis, Biosynthesis of antibiotics, Pyruvate metabolism, Methane metabolism	map00720, map00710, map00020, map00010, map01130, map00620, map00680
Galactose metabolism, Starch and sucrose metabolism	map00052, map00500
Various types of N-glycan biosynthesis	map00513
Monoterpenoid biosynthesis, Biosynthesis of antibiotics	map00902, map01130
Biosynthesis of antibiotics, Purine metabolism, Pyrimidine metabolism, Drug metabolism - other enzymes	map01130, map00230, map00240, map00983
Glycerophospholipid metabolism	map00564
Carbon fixation in photosynthetic organisms, Pyruvate metabolism	map00710, map00620
Ubiquinone and other terpenoid-quinone biosynthesis	map00130
Valine, leucine and isoleucine degradation	map00280
Drug metabolism - cytochrome P450	map00982
Thiamine metabolism, Biosynthesis of antibiotics, Purine metabolism	map00730, map01130, map00230
Galactose metabolism, Starch and sucrose metabolism, Glycolysis / Gluconeogenesis, Streptomycin biosynthesis, Neomycin, kanamycin and gentamicin biosynthesis, Biosynthesis of antibiotics, Fructose and mannose metabolism, Amino sugar and nucleotide sugar metabolism	map00052, map00500, map00010, map00521, map00524, map01130, map00051, map00520
Valine, leucine and isoleucine degradation, beta-Alanine metabolism, Propanoate metabolism	map00280, map00410, map00640
Glycerolipid metabolism, Glycerophospholipid metabolism	map00561, map00564
Benzoate degradation, Carbon fixation pathways in prokaryotes, Tryptophan metabolism, Geraniol degradation, Limonene and pinene degradation, Fatty acid degradation, Propanoate metabolism, Fatty acid elongation, Valine, leucine and isoleucine degradation, Caprolactam degradation, beta-Alanine metabolism, Toluene degradation, Biosynthesis of antibiotics, alpha-Linolenic acid metabolism, Phenylalani…	map00362, map00720, map00380, map00281, map00903, map00071, map00640, map00062, map00280, map00930, map00410, map00623, map01130, map00592, map00360, map00627, map00310, map00650
Cysteine and methionine metabolism	map00270
Pentose and glucuronate interconversions, Drug metabolism - other enzymes	map00040, map00983
Porphyrin and chlorophyll metabolism, Ascorbate and aldarate metabolism, Glycosaminoglycan biosynthesis - heparan sulfate / heparin, Steroid hormone biosynthesis, Glycosaminoglycan biosynthesis - chondroitin sulfate / dermatan sulfate, Metabolism of xenobiotics by cytochrome P450, Retinol metabolism, Pentose and glucuronate interconversions, Mannose type O-glycan biosynthesis, Drug metabolism - c…	map00860, map00053, map00534, map00140, map00532, map00980, map00830, map00040, map00515, map00982, map00983
Cyanoamino acid metabolism, Alanine, aspartate and glutamate metabolism	map00460, map00250
Glutathione metabolism, Phenylpropanoid biosynthesis, Ascorbate and aldarate metabolism	map00480, map00940, map00053
Aminoacyl-tRNA biosynthesis, Selenocompound metabolism	map00970, map00450
Flavonoid biosynthesis	map00941
Fatty acid biosynthesis	map00061
Carbon fixation pathways in prokaryotes, Citrate cycle (TCA cycle), Glutathione metabolism, Biosynthesis of antibiotics	map00720, map00020, map00480, map01130
Streptomycin biosynthesis, Biosynthesis of antibiotics, Inositol phosphate metabolism	map00521, map01130, map00562
Tryptophan metabolism	map00380
Valine, leucine and isoleucine degradation, Nicotinate and nicotinamide metabolism, Tryptophan metabolism, Retinol metabolism, Vitamin B6 metabolism, Drug metabolism - cytochrome P450, Tyrosine metabolism	map00280, map00760, map00380, map00830, map00750, map00982, map00350
Sulfur metabolism, Thiamine metabolism, Biosynthesis of antibiotics, Purine metabolism, Monobactam biosynthesis, Selenocompound metabolism	map00920, map00730, map01130, map00230, map00261, map00450
Lysine degradation	map00310
Glutathione metabolism	map00480
Linoleic acid metabolism, alpha-Linolenic acid metabolism	map00591, map00592
Pyrimidine metabolism, Drug metabolism - other enzymes	map00240, map00983
Biotin metabolism, Fatty acid biosynthesis	map00780, map00061
beta-Alanine metabolism, Fatty acid degradation, Biosynthesis of unsaturated fatty acids, alpha-Linolenic acid metabolism, Propanoate metabolism	map00410, map00071, map01040, map00592, map00640
Tryptophan metabolism, Limonene and pinene degradation, Fatty acid degradation, Chloroalkane and chloroalkene degradation, Valine, leucine and isoleucine degradation, Glycerolipid metabolism, Ascorbate and aldarate metabolism, Insect hormone biosynthesis, beta-Alanine metabolism, Glycolysis / Gluconeogenesis, Biosynthesis of antibiotics, Pyruvate metabolism, Arginine and proline metabolism, Lysin…	map00380, map00903, map00071, map00625, map00280, map00561, map00053, map00981, map00410, map00010, map01130, map00620, map00330, map00310, map00340
Caffeine metabolism, Purine metabolism, Drug metabolism - other enzymes	map00232, map00230, map00983
Purine metabolism	map00230
Biosynthesis of antibiotics, Terpenoid backbone biosynthesis	map01130, map00900
Carbon fixation pathways in prokaryotes, Carbon fixation in photosynthetic organisms, Pyruvate metabolism	map00720, map00710, map00620
Arginine and proline metabolism	map00330
Glyoxylate and dicarboxylate metabolism, Biosynthesis of antibiotics, Pyruvate metabolism	map00630, map01130, map00620
Styrene degradation, Tryptophan metabolism, Phenylalanine metabolism, Aminobenzoate degradation, Arginine and proline metabolism	map00643, map00380, map00360, map00627, map00330
Galactose metabolism, Glycosaminoglycan degradation, Other glycan degradation, Glycosphingolipid biosynthesis - ganglio series, Sphingolipid metabolism	map00052, map00531, map00511, map00604, map00600
Sulfur metabolism	map00920
beta-Alanine metabolism, Pantothenate and CoA biosynthesis, Oxidative phosphorylation, Pyrimidine metabolism, Drug metabolism - other enzymes	map00410, map00770, map00190, map00240, map00983
Fructose and mannose metabolism, Pentose and glucuronate interconversions	map00051, map00040
Isoquinoline alkaloid biosynthesis, beta-Alanine metabolism, Glycine, serine and threonine metabolism, Phenylalanine metabolism, Tyrosine metabolism, Tropane, piperidine and pyridine alkaloid biosynthesis	map00950, map00410, map00260, map00360, map00350, map00960
beta-Alanine metabolism, Propanoate metabolism	map00410, map00640
Nicotinate and nicotinamide metabolism	map00760
Phosphatidylinositol signaling system, Streptomycin biosynthesis, Biosynthesis of antibiotics, Inositol phosphate metabolism	map04070, map00521, map01130, map00562
Fatty acid elongation, Benzoate degradation, Valine, leucine and isoleucine degradation, Geraniol degradation, Fatty acid degradation, Biosynthesis of unsaturated fatty acids, Biosynthesis of antibiotics, alpha-Linolenic acid metabolism, Ethylbenzene degradation	map00062, map00362, map00280, map00281, map00071, map01040, map01130, map00592, map00642
Glycolysis / Gluconeogenesis, Biosynthesis of antibiotics	map00010, map01130
Biosynthesis of antibiotics, Fructose and mannose metabolism, Amino sugar and nucleotide sugar metabolism	map01130, map00051, map00520
C5-Branched dibasic acid metabolism, Valine, leucine and isoleucine biosynthesis	map00660, map00290
Phenylpropanoid biosynthesis, Phenylalanine metabolism	map00940, map00360
Cyanoamino acid metabolism, Ether lipid metabolism, Starch and sucrose metabolism, Phenylpropanoid biosynthesis, Inositol phosphate metabolism, Glycosaminoglycan degradation, Other glycan degradation, Glycosphingolipid biosynthesis - ganglio series, Amino sugar and nucleotide sugar metabolism, Various types of N-glycan biosynthesis, Glycosphingolipid biosynthesis - globo and isoglobo series, Glyc…	map00460, map00565, map00500, map00940, map00562, map00531, map00511, map00604, map00520, map00513, map00603, map00564
Pantothenate and CoA biosynthesis	map00770
Steroid biosynthesis	map00100
Biosynthesis of antibiotics, Pentose phosphate pathway, Drug metabolism - other enzymes	map01130, map00030, map00983
Glycerolipid metabolism	map00561
Alanine, aspartate and glutamate metabolism, Biotin metabolism, Butanoate metabolism	map00250, map00780, map00650
Carbon fixation in photosynthetic organisms, Citrate cycle (TCA cycle), Glycolysis / Gluconeogenesis, Biosynthesis of antibiotics, Pyruvate metabolism	map00710, map00020, map00010, map01130, map00620
Glyoxylate and dicarboxylate metabolism	map00630
Biosynthesis of antibiotics, Arginine and proline metabolism	map01130, map00330
Ether lipid metabolism, Glycerolipid metabolism, Glycerophospholipid metabolism, Sphingolipid metabolism	map00565, map00561, map00564, map00600
alpha-Linolenic acid metabolism	map00592
Fatty acid degradation, Fatty acid biosynthesis	map00071, map00061
Steroid degradation	map00984
Ether lipid metabolism, Glycerophospholipid metabolism	map00565, map00564
Glyoxylate and dicarboxylate metabolism, Biosynthesis of antibiotics	map00630, map01130
Galactose metabolism	map00052
Valine, leucine and isoleucine degradation, Cysteine and methionine metabolism, Pantothenate and CoA biosynthesis, Biosynthesis of antibiotics, Valine, leucine and isoleucine biosynthesis, Glucosinolate biosynthesis	map00280, map00270, map00770, map01130, map00290, map00966
Glutathione metabolism, Biosynthesis of antibiotics, Pentose phosphate pathway	map00480, map01130, map00030
mTOR signaling pathway	map04150
Indole alkaloid biosynthesis	map00901
Starch and sucrose metabolism, Fructose and mannose metabolism, Purine metabolism	map00500, map00051, map00230
Alanine, aspartate and glutamate metabolism, Pyrimidine metabolism	map00250, map00240
Fatty acid degradation, Glycolysis / Gluconeogenesis, Metabolism of xenobiotics by cytochrome P450, Glycine, serine and threonine metabolism, Retinol metabolism, Naphthalene degradation, Biosynthesis of antibiotics, alpha-Linolenic acid metabolism, Drug metabolism - cytochrome P450, Chloroalkane and chloroalkene degradation, Tyrosine metabolism, Methane metabolism	map00071, map00010, map00980, map00260, map00830, map00626, map01130, map00592, map00982, map00625, map00350, map00680
Ether lipid metabolism	map00565
Novobiocin biosynthesis, Biosynthesis of antibiotics, Phenylalanine, tyrosine and tryptophan biosynthesis	map00401, map01130, map00400
Glycine, serine and threonine metabolism	map00260
Purine metabolism, Glycerophospholipid metabolism	map00230, map00564
Carotenoid biosynthesis, Fatty acid degradation, Glycolysis / Gluconeogenesis, Metabolism of xenobiotics by cytochrome P450, Glycine, serine and threonine metabolism, Retinol metabolism, Naphthalene degradation, Biosynthesis of antibiotics, alpha-Linolenic acid metabolism, Drug metabolism - cytochrome P450, Chloroalkane and chloroalkene degradation, Tyrosine metabolism	map00906, map00071, map00010, map00980, map00260, map00830, map00626, map01130, map00592, map00982, map00625, map00350
Nicotinate and nicotinamide metabolism, Phosphatidylinositol signaling system, Glycerolipid metabolism, Glycerophospholipid metabolism	map00760, map04070, map00561, map00564
Ubiquinone and other terpenoid-quinone biosynthesis, Glyoxylate and dicarboxylate metabolism, Glycine, serine and threonine metabolism, Phenylalanine metabolism, Pyruvate metabolism, Tyrosine metabolism, Tropane, piperidine and pyridine alkaloid biosynthesis	map00130, map00630, map00260, map00360, map00620, map00350, map00960
Pyruvate metabolism, Butanoate metabolism	map00620, map00650
Steroid biosynthesis, Carotenoid biosynthesis, Sesquiterpenoid and triterpenoid biosynthesis, Biosynthesis of antibiotics, Terpenoid backbone biosynthesis	map00100, map00906, map00909, map01130, map00900
Carbon fixation in photosynthetic organisms, Glycolysis / Gluconeogenesis, Biosynthesis of antibiotics	map00710, map00010, map01130
Caffeine metabolism, Purine metabolism	map00232, map00230
Cysteine and methionine metabolism, Arginine and proline metabolism	map00270, map00330
Biosynthesis of unsaturated fatty acids, Fatty acid biosynthesis	map01040, map00061
Carbon fixation pathways in prokaryotes, Citrate cycle (TCA cycle), Biosynthesis of antibiotics	map00720, map00020, map01130
Benzoate degradation, Carbon fixation pathways in prokaryotes, Tryptophan metabolism, Glyoxylate and dicarboxylate metabolism, Geraniol degradation, Fatty acid degradation, Propanoate metabolism, Synthesis and degradation of ketone bodies, Terpenoid backbone biosynthesis, Fatty acid elongation, Valine, leucine and isoleucine degradation, Biosynthesis of unsaturated fatty acids, Biosynthesis of an…	map00362, map00720, map00380, map00630, map00281, map00071, map00640, map00072, map00900, map00062, map00280, map01040, map01130, map00592, map00620, map00310, map00642, map00650
Cysteine and methionine metabolism, Glutathione metabolism	map00270, map00480
Glycosylphosphatidylinositol (GPI)-anchor biosynthesis	map00563
Selenocompound metabolism	map00450
N-Glycan biosynthesis, Other glycan degradation, Various types of N-glycan biosynthesis	map00510, map00511, map00513
Fatty acid elongation, Biosynthesis of unsaturated fatty acids	map00062, map01040
Folate biosynthesis	map00790
Benzoxazinoid biosynthesis	map00402
Pyruvate metabolism	map00620
Ascorbate and aldarate metabolism	map00053
Cysteine and methionine metabolism, Glutathione metabolism, beta-Alanine metabolism, Arginine and proline metabolism	map00270, map00480, map00410, map00330
Porphyrin and chlorophyll metabolism	map00860
Ether lipid metabolism, Glycerolipid metabolism, N-Glycan biosynthesis, Glycerophospholipid metabolism, Sphingolipid metabolism	map00565, map00561, map00510, map00564, map00600
Sulfur metabolism, Cysteine and methionine metabolism, Glycine, serine and threonine metabolism, Biosynthesis of antibiotics, Selenocompound metabolism	map00920, map00270, map00260, map01130, map00450
Alanine, aspartate and glutamate metabolism, Arginine biosynthesis, Glyoxylate and dicarboxylate metabolism, Nitrogen metabolism	map00250, map00220, map00630, map00910
Ascorbate and aldarate metabolism, Pentose and glucuronate interconversions, Amino sugar and nucleotide sugar metabolism	map00053, map00040, map00520
Glycine, serine and threonine metabolism, Biosynthesis of antibiotics, Phenylalanine, tyrosine and tryptophan biosynthesis	map00260, map01130, map00400
Biosynthesis of antibiotics, Lysine degradation	map01130, map00310
alpha-Linolenic acid metabolism, Glycerophospholipid metabolism, Drug metabolism - other enzymes	map00592, map00564, map00983
Nicotinate and nicotinamide metabolism, Purine metabolism	map00760, map00230
Carbapenem biosynthesis, Biosynthesis of antibiotics, Arginine and proline metabolism	map00332, map01130, map00330
Fatty acid elongation, Benzoate degradation, Carbon fixation pathways in prokaryotes, Valine, leucine and isoleucine degradation, Caprolactam degradation, Tryptophan metabolism, Geraniol degradation, Toluene degradation, Fatty acid degradation, Biosynthesis of antibiotics, Lysine degradation, Butanoate metabolism	map00062, map00362, map00720, map00280, map00930, map00380, map00281, map00623, map00071, map01130, map00310, map00650
N-Glycan biosynthesis, Various types of N-glycan biosynthesis	map00510, map00513
Styrene degradation, Tyrosine metabolism	map00643, map00350
Tryptophan metabolism, Limonene and pinene degradation, Fatty acid degradation, Glycine, serine and threonine metabolism, Chloroalkane and chloroalkene degradation, Valine, leucine and isoleucine degradation, Glycerolipid metabolism, Ascorbate and aldarate metabolism, Insect hormone biosynthesis, beta-Alanine metabolism, Glycolysis / Gluconeogenesis, Biosynthesis of antibiotics, Pyruvate metaboli…	map00380, map00903, map00071, map00260, map00625, map00280, map00561, map00053, map00981, map00410, map00010, map01130, map00620, map00330, map00310, map00340
Fructose and mannose metabolism, Other glycan degradation	map00051, map00511
One carbon pool by folate, Glyoxylate and dicarboxylate metabolism	map00670, map00630
Phosphatidylinositol signaling system, Glycerophospholipid metabolism	map04070, map00564
Carbon fixation in photosynthetic organisms, Alanine, aspartate and glutamate metabolism, Tryptophan metabolism, Glyoxylate and dicarboxylate metabolism, Phenylpropanoid biosynthesis, Tyrosine metabolism, Novobiocin biosynthesis, Isoquinoline alkaloid biosynthesis, Arginine biosynthesis, Cysteine and methionine metabolism, Biosynthesis of antibiotics, Phenylalanine metabolism, Arginine and prolin…	map00710, map00250, map00380, map00630, map00940, map00350, map00401, map00950, map00220, map00270, map01130, map00360, map00330, map00400, map00960
Isoquinoline alkaloid biosynthesis, Tyrosine metabolism, Methane metabolism	map00950, map00350, map00680
D-Glutamine and D-glutamate metabolism, Alanine, aspartate and glutamate metabolism, Arginine biosynthesis	map00471, map00250, map00220
Phenazine biosynthesis, Biosynthesis of antibiotics, Phenylalanine, tyrosine and tryptophan biosynthesis	map00405, map01130, map00400
Vitamin B6 metabolism	map00750
Alanine, aspartate and glutamate metabolism, beta-Alanine metabolism, Taurine and hypotaurine metabolism, Butanoate metabolism	map00250, map00410, map00430, map00650
Valine, leucine and isoleucine degradation, Geraniol degradation, Synthesis and degradation of ketone bodies, Butanoate metabolism	map00280, map00281, map00072, map00650
Histidine metabolism	map00340
Tryptophan metabolism, Glyoxylate and dicarboxylate metabolism, Phenylpropanoid biosynthesis, Biosynthesis of antibiotics	map00380, map00630, map00940, map01130
Caffeine metabolism, Nitrotoluene degradation, Amino sugar and nucleotide sugar metabolism, Drug metabolism - other enzymes	map00232, map00633, map00520, map00983
Nicotinate and nicotinamide metabolism, Alanine, aspartate and glutamate metabolism, Tyrosine metabolism, Butanoate metabolism	map00760, map00250, map00350, map00650
Arachidonic acid metabolism, Chloroalkane and chloroalkene degradation	map00590, map00625
Benzoate degradation, Carbon fixation pathways in prokaryotes, Tryptophan metabolism, Geraniol degradation, Limonene and pinene degradation, Fatty acid degradation, Propanoate metabolism, Fatty acid elongation, Valine, leucine and isoleucine degradation, Caprolactam degradation, beta-Alanine metabolism, Biosynthesis of antibiotics, alpha-Linolenic acid metabolism, Phenylalanine metabolism, Aminob…	map00362, map00720, map00380, map00281, map00903, map00071, map00640, map00062, map00280, map00930, map00410, map01130, map00592, map00360, map00627, map00310, map00650
Galactose metabolism, Glycolysis / Gluconeogenesis, Biosynthesis of antibiotics	map00052, map00010, map01130
Cysteine and methionine metabolism, Glycine, serine and threonine metabolism, Biosynthesis of antibiotics, Selenocompound metabolism	map00270, map00260, map01130, map00450
Glycerolipid metabolism, Methane metabolism	map00561, map00680
Citrate cycle (TCA cycle), Tryptophan metabolism, Biosynthesis of antibiotics, Lysine degradation	map00020, map00380, map01130, map00310
Alanine, aspartate and glutamate metabolism	map00250
Starch and sucrose metabolism, Amino sugar and nucleotide sugar metabolism	map00500, map00520
Peptidoglycan biosynthesis	map00550
Carbon fixation pathways in prokaryotes, One carbon pool by folate	map00720, map00670
Ubiquinone and other terpenoid-quinone biosynthesis, Phenylpropanoid biosynthesis, Biosynthesis of secondary metabolites - unclassified	map00130, map00940, map00999
Carbon fixation pathways in prokaryotes, Carbon fixation in photosynthetic organisms, Citrate cycle (TCA cycle), Cysteine and methionine metabolism, Glyoxylate and dicarboxylate metabolism, Biosynthesis of antibiotics, Pyruvate metabolism, Methane metabolism	map00720, map00710, map00020, map00270, map00630, map01130, map00620, map00680
Carbon fixation pathways in prokaryotes, Citrate cycle (TCA cycle), C5-Branched dibasic acid metabolism, Biosynthesis of antibiotics, Purine metabolism, Propanoate metabolism, Pyrimidine metabolism, Drug metabolism - other enzymes	map00720, map00020, map00660, map01130, map00230, map00640, map00240, map00983
Cysteine and methionine metabolism, Glycolysis / Gluconeogenesis, Biosynthesis of antibiotics, Propanoate metabolism, Pyruvate metabolism	map00270, map00010, map01130, map00640, map00620
Ether lipid metabolism, Phosphonate and phosphinate metabolism, Glycerophospholipid metabolism	map00565, map00440, map00564
Cysteine and methionine metabolism, Glycine, serine and threonine metabolism	map00270, map00260
Nicotinate and nicotinamide metabolism, Starch and sucrose metabolism, Riboflavin metabolism, Pantothenate and CoA biosynthesis, Purine metabolism, Pyrimidine metabolism	map00760, map00500, map00740, map00770, map00230, map00240
Valine, leucine and isoleucine biosynthesis, Pyruvate metabolism	map00290, map00620
Cyanoamino acid metabolism, Starch and sucrose metabolism, Phenylpropanoid biosynthesis, Other glycan degradation, Sphingolipid metabolism	map00460, map00500, map00940, map00511, map00600
Glyoxylate and dicarboxylate metabolism, Pyruvate metabolism	map00630, map00620
Lipopolysaccharide biosynthesis	map00540
Biosynthesis of antibiotics, Purine metabolism, Pentose phosphate pathway	map01130, map00230, map00030
Sphingolipid metabolism	map00600
Carotenoid biosynthesis	map00906
Cysteine and methionine metabolism, Biosynthesis of antibiotics, Terpenoid backbone biosynthesis	map00270, map01130, map00900
C5-Branched dibasic acid metabolism, Pantothenate and CoA biosynthesis, Biosynthesis of antibiotics, Valine, leucine and isoleucine biosynthesis, Butanoate metabolism	map00660, map00770, map01130, map00290, map00650
Carbon fixation pathways in prokaryotes, Citrate cycle (TCA cycle), Glyoxylate and dicarboxylate metabolism, Biosynthesis of antibiotics	map00720, map00020, map00630, map01130
Sulfur metabolism, Biosynthesis of antibiotics, Purine metabolism, Monobactam biosynthesis, Selenocompound metabolism	map00920, map01130, map00230, map00261, map00450
N-Glycan biosynthesis	map00510

## Sheet: ABDvsA (Down) KEGG and IDs
Pathway	Pathway ID
Ubiquinone and other terpenoid-quinone biosynthesis	map00130
Phenylpropanoid biosynthesis	map00940
mTOR signaling pathway	map04150
Drug metabolism - cytochrome P450	map00982
Oxidative phosphorylation	map00190
Purine metabolism, Thiamine metabolism	map00230, map00730
Ether lipid metabolism, Glycerophospholipid metabolism, Glycerolipid metabolism, Sphingolipid metabolism	map00565, map00564, map00561, map00600
Phenylpropanoid biosynthesis, Starch and sucrose metabolism, Cyanoamino acid metabolism	map00940, map00500, map00460
Pentose phosphate pathway, Biosynthesis of antibiotics, Carbon fixation in photosynthetic organisms, Fructose and mannose metabolism	map00030, map01130, map00710, map00051
Tyrosine metabolism, Styrene degradation, Drug metabolism - other enzymes, Drug metabolism - cytochrome P450, Metabolism of xenobiotics by cytochrome P450, Glutathione metabolism	map00350, map00643, map00983, map00982, map00980, map00480
Pantothenate and CoA biosynthesis	map00770
Phenylpropanoid biosynthesis, Arachidonic acid metabolism, Glutathione metabolism	map00940, map00590, map00480
Biosynthesis of antibiotics, Phenylalanine, tyrosine and tryptophan biosynthesis	map01130, map00400
Riboflavin metabolism, Thiamine metabolism	map00740, map00730
Drug metabolism - other enzymes	map00983
Phenylalanine metabolism, Phenylpropanoid biosynthesis	map00360, map00940
Selenocompound metabolism, Cysteine and methionine metabolism	map00450, map00270
Pentose and glucuronate interconversions, Drug metabolism - other enzymes	map00040, map00983
Aminoacyl-tRNA biosynthesis	map00970
Th1 and Th2 cell differentiation, T cell receptor signaling pathway, PD-L1 expression and PD-1 checkpoint pathway in cancer	map04658, map04660, map05235
Fatty acid degradation, alpha-Linolenic acid metabolism, Tyrosine metabolism, Biosynthesis of antibiotics, Glycine, serine and threonine metabolism, Retinol metabolism, Methane metabolism, Naphthalene degradation, Glycolysis / Gluconeogenesis, Drug metabolism - cytochrome P450, Metabolism of xenobiotics by cytochrome P450, Chloroalkane and chloroalkene degradation	map00071, map00592, map00350, map01130, map00260, map00830, map00680, map00626, map00010, map00982, map00980, map00625
Valine, leucine and isoleucine biosynthesis	map00290
Arginine biosynthesis, Biosynthesis of antibiotics	map00220, map01130
Cutin, suberine and wax biosynthesis	map00073
Various types of N-glycan biosynthesis, N-Glycan biosynthesis	map00513, map00510
Starch and sucrose metabolism	map00500
Glycerophospholipid metabolism	map00564
Steroid hormone biosynthesis, Steroid degradation	map00140, map00984
Flavonoid biosynthesis	map00941
Biosynthesis of antibiotics, Glycolysis / Gluconeogenesis	map01130, map00010
Nicotinate and nicotinamide metabolism, Drug metabolism - other enzymes, Drug metabolism - cytochrome P450, Metabolism of xenobiotics by cytochrome P450, Glutathione metabolism	map00760, map00983, map00982, map00980, map00480
Terpenoid backbone biosynthesis, Biosynthesis of antibiotics	map00900, map01130
Galactose metabolism, Starch and sucrose metabolism	map00052, map00500
Tyrosine metabolism, Nicotinate and nicotinamide metabolism, Retinol metabolism, Tryptophan metabolism, Valine, leucine and isoleucine degradation, Vitamin B6 metabolism, Drug metabolism - cytochrome P450	map00350, map00760, map00830, map00380, map00280, map00750, map00982
Pentose phosphate pathway, Biosynthesis of antibiotics	map00030, map01130
Pentose phosphate pathway, Biosynthesis of antibiotics, Galactose metabolism, Fructose and mannose metabolism, Methane metabolism, Glycolysis / Gluconeogenesis	map00030, map01130, map00052, map00051, map00680, map00010
Tryptophan metabolism	map00380
Cysteine and methionine metabolism, Biosynthesis of antibiotics, Monobactam biosynthesis, Lysine biosynthesis, Glycine, serine and threonine metabolism	map00270, map01130, map00261, map00300, map00260
Phosphatidylinositol signaling system, Inositol phosphate metabolism	map04070, map00562
Amino sugar and nucleotide sugar metabolism	map00520
Arginine biosynthesis, Alanine, aspartate and glutamate metabolism, Glyoxylate and dicarboxylate metabolism, Nitrogen metabolism	map00220, map00250, map00630, map00910
Pentose and glucuronate interconversions	map00040
Glycerophospholipid metabolism, Glycerolipid metabolism	map00564, map00561
Aminobenzoate degradation, Fluorobenzoate degradation, Styrene degradation, Tryptophan metabolism, Nitrogen metabolism, Cyanoamino acid metabolism	map00627, map00364, map00643, map00380, map00910, map00460
Phenylpropanoid biosynthesis, Other glycan degradation, Starch and sucrose metabolism, Cyanoamino acid metabolism, Sphingolipid metabolism	map00940, map00511, map00500, map00460, map00600
Indole alkaloid biosynthesis	map00901
Arginine and proline metabolism, Cysteine and methionine metabolism, Glutathione metabolism	map00330, map00270, map00480
Purine metabolism	map00230
Porphyrin and chlorophyll metabolism	map00860
Arginine and proline metabolism, Cysteine and methionine metabolism	map00330, map00270
Pentose phosphate pathway, Biosynthesis of antibiotics, Carbon fixation in photosynthetic organisms, Fructose and mannose metabolism, Methane metabolism, Glycolysis / Gluconeogenesis	map00030, map01130, map00710, map00051, map00680, map00010
Phenylpropanoid biosynthesis, Ascorbate and aldarate metabolism, Glutathione metabolism	map00940, map00053, map00480
Benzoxazinoid biosynthesis	map00402
N-Glycan biosynthesis	map00510
Biosynthesis of antibiotics, Glycine, serine and threonine metabolism, Phenylalanine, tyrosine and tryptophan biosynthesis	map01130, map00260, map00400
Thiamine metabolism	map00730
Arginine and proline metabolism	map00330
Biosynthesis of antibiotics, Glycine, serine and threonine metabolism, Glyoxylate and dicarboxylate metabolism, Glycerolipid metabolism	map01130, map00260, map00630, map00561
Cutin, suberine and wax biosynthesis, Glycerolipid metabolism	map00073, map00561
Phosphatidylinositol signaling system	map04070
Lipoic acid metabolism	map00785
Carbon fixation in photosynthetic organisms, Pyruvate metabolism	map00710, map00620
Drug metabolism - other enzymes, Drug metabolism - cytochrome P450, Metabolism of xenobiotics by cytochrome P450, Glutathione metabolism	map00983, map00982, map00980, map00480
Biosynthesis of antibiotics, Carbon fixation pathways in prokaryotes, Citrate cycle (TCA cycle)	map01130, map00720, map00020
Diterpenoid biosynthesis	map00904
Sulfur metabolism	map00920
Pyrimidine metabolism, Purine metabolism, Biosynthesis of antibiotics, Drug metabolism - other enzymes	map00240, map00230, map01130, map00983
alpha-Linolenic acid metabolism	map00592
Pyrimidine metabolism, Drug metabolism - other enzymes	map00240, map00983
Folate biosynthesis	map00790
Fructose and mannose metabolism	map00051
Cysteine and methionine metabolism	map00270
Biosynthesis of antibiotics, Glyoxylate and dicarboxylate metabolism	map01130, map00630
Porphyrin and chlorophyll metabolism, Glycosaminoglycan degradation, Pentose and glucuronate interconversions, Drug metabolism - other enzymes, Flavone and flavonol biosynthesis	map00860, map00531, map00040, map00983, map00944
Vitamin B6 metabolism	map00750
Selenocompound metabolism	map00450
Caffeine metabolism, Nitrotoluene degradation, Drug metabolism - other enzymes	map00232, map00633, map00983
Pyrimidine metabolism, Alanine, aspartate and glutamate metabolism	map00240, map00250
Biotin metabolism, Fatty acid biosynthesis	map00780, map00061
Amino sugar and nucleotide sugar metabolism, Biosynthesis of antibiotics	map00520, map01130
Galactose metabolism	map00052
Cysteine and methionine metabolism, Biosynthesis of antibiotics, Glycine, serine and threonine metabolism, Methane metabolism, Vitamin B6 metabolism	map00270, map01130, map00260, map00680, map00750
Glycine, serine and threonine metabolism, Vitamin B6 metabolism	map00260, map00750
Valine, leucine and isoleucine degradation	map00280
Biotin metabolism	map00780
Drug metabolism - other enzymes, Glycerolipid metabolism	map00983, map00561
Cysteine and methionine metabolism, Pantothenate and CoA biosynthesis, Biosynthesis of antibiotics, Valine, leucine and isoleucine biosynthesis, Valine, leucine and isoleucine degradation, Glucosinolate biosynthesis	map00270, map00770, map01130, map00290, map00280, map00966
Nitrogen metabolism	map00910
Folate biosynthesis, Cysteine and methionine metabolism, Pantothenate and CoA biosynthesis, Biosynthesis of antibiotics, Valine, leucine and isoleucine biosynthesis, Valine, leucine and isoleucine degradation, Glucosinolate biosynthesis	map00790, map00270, map00770, map01130, map00290, map00280, map00966
Pentose phosphate pathway, Biosynthesis of antibiotics, Drug metabolism - other enzymes	map00030, map01130, map00983
Cysteine and methionine metabolism, Biosynthesis of antibiotics, Carbon fixation pathways in prokaryotes, Carbon fixation in photosynthetic organisms, Pyruvate metabolism, Methane metabolism, Citrate cycle (TCA cycle), Glyoxylate and dicarboxylate metabolism	map00270, map01130, map00720, map00710, map00620, map00680, map00020, map00630
Nicotinate and nicotinamide metabolism	map00760
Cysteine and methionine metabolism, Biosynthesis of antibiotics, Glycine, serine and threonine metabolism, Methane metabolism	map00270, map01130, map00260, map00680
Sphingolipid metabolism	map00600
Arginine and proline metabolism, beta-Alanine metabolism	map00330, map00410
Folate biosynthesis, One carbon pool by folate	map00790, map00670
Tyrosine metabolism, Styrene degradation	map00350, map00643
Biosynthesis of unsaturated fatty acids, Fatty acid elongation	map01040, map00062
Pyruvate metabolism	map00620
Biotin metabolism, Alanine, aspartate and glutamate metabolism, Butanoate metabolism	map00780, map00250, map00650
Galactose metabolism, Glycosphingolipid biosynthesis - globo and isoglobo series, Glycerolipid metabolism, Sphingolipid metabolism	map00052, map00603, map00561, map00600
Histidine metabolism	map00340
Glycosaminoglycan degradation, Glycosphingolipid biosynthesis - ganglio series, Galactose metabolism, Other glycan degradation, Sphingolipid metabolism	map00531, map00604, map00052, map00511, map00600
Phosphatidylinositol signaling system, Glycerophospholipid metabolism, Nicotinate and nicotinamide metabolism, Glycerolipid metabolism	map04070, map00564, map00760, map00561
Selenocompound metabolism, Glutathione metabolism	map00450, map00480
Pyrimidine metabolism, Purine metabolism, Pantothenate and CoA biosynthesis, Riboflavin metabolism, Nicotinate and nicotinamide metabolism, Starch and sucrose metabolism	map00240, map00230, map00770, map00740, map00760, map00500
Pyrimidine metabolism	map00240
Porphyrin and chlorophyll metabolism, Steroid hormone biosynthesis, Ascorbate and aldarate metabolism, Retinol metabolism, Pentose and glucuronate interconversions, Drug metabolism - other enzymes, Drug metabolism - cytochrome P450, Metabolism of xenobiotics by cytochrome P450	map00860, map00140, map00053, map00830, map00040, map00983, map00982, map00980
alpha-Linolenic acid metabolism, Glycerophospholipid metabolism, Drug metabolism - other enzymes	map00592, map00564, map00983
D-Alanine metabolism, Peptidoglycan biosynthesis	map00473, map00550
Phenylpropanoid biosynthesis, Biosynthesis of antibiotics, Tryptophan metabolism, Glyoxylate and dicarboxylate metabolism	map00940, map01130, map00380, map00630
Pentose phosphate pathway, Biosynthesis of antibiotics, Glutathione metabolism	map00030, map01130, map00480
Phenylpropanoid biosynthesis, Tryptophan metabolism, Flavone and flavonol biosynthesis	map00940, map00380, map00944
Fatty acid degradation, Propanoate metabolism, Lysine degradation, Biosynthesis of antibiotics, Synthesis and degradation of ketone bodies, Pyruvate metabolism, Valine, leucine and isoleucine degradation, alpha-Linolenic acid metabolism, Benzoate degradation, Terpenoid backbone biosynthesis, Biosynthesis of unsaturated fatty acids, Carbon fixation pathways in prokaryotes, Fatty acid elongation, E…	map00071, map00640, map00310, map01130, map00072, map00620, map00280, map00592, map00362, map00900, map01040, map00720, map00062, map00642, map00380, map00630, map00650, map00281
Biosynthesis of antibiotics, Glycine, serine and threonine metabolism, Methane metabolism	map01130, map00260, map00680
Phenylalanine metabolism, Tyrosine metabolism, Betalain biosynthesis, Isoquinoline alkaloid biosynthesis, Tryptophan metabolism	map00360, map00350, map00965, map00950, map00380
Glyoxylate and dicarboxylate metabolism, Nitrogen metabolism	map00630, map00910
Linoleic acid metabolism, alpha-Linolenic acid metabolism	map00591, map00592
Purine metabolism, Alanine, aspartate and glutamate metabolism	map00230, map00250
Purine metabolism, Biosynthesis of antibiotics, Pyruvate metabolism, Glycolysis / Gluconeogenesis	map00230, map01130, map00620, map00010
Purine metabolism, Biosynthesis of antibiotics, Thiamine metabolism	map00230, map01130, map00730
Amino sugar and nucleotide sugar metabolism, Biosynthesis of antibiotics, Galactose metabolism, Neomycin, kanamycin and gentamicin biosynthesis, Fructose and mannose metabolism, Starch and sucrose metabolism, Glycolysis / Gluconeogenesis, Streptomycin biosynthesis	map00520, map01130, map00052, map00524, map00051, map00500, map00010, map00521
Aminobenzoate degradation, Pyruvate metabolism	map00627, map00620
Linoleic acid metabolism, alpha-Linolenic acid metabolism, Ether lipid metabolism, Glycerophospholipid metabolism, Arachidonic acid metabolism, Drug metabolism - other enzymes	map00591, map00592, map00565, map00564, map00590, map00983
Arginine and proline metabolism, Biosynthesis of antibiotics, Carbapenem biosynthesis	map00330, map01130, map00332
Folate biosynthesis, Biosynthesis of antibiotics, Galactose metabolism, Fructose and mannose metabolism, Pentose and glucuronate interconversions, Glycerolipid metabolism, Glycolysis / Gluconeogenesis, Caprolactam degradation	map00790, map01130, map00052, map00051, map00040, map00561, map00010, map00930
Amino sugar and nucleotide sugar metabolism, Galactose metabolism	map00520, map00052
Terpenoid backbone biosynthesis	map00900
Nicotinate and nicotinamide metabolism, Sphingolipid metabolism	map00760, map00600
Amino sugar and nucleotide sugar metabolism, Glycosaminoglycan degradation, Various types of N-glycan biosynthesis, Glycosphingolipid biosynthesis - ganglio series, Other glycan degradation, Glycosphingolipid biosynthesis - globo and isoglobo series	map00520, map00531, map00513, map00604, map00511, map00603
Ether lipid metabolism, Glycerophospholipid metabolism	map00565, map00564
Arginine and proline metabolism, Phenylalanine metabolism, Aminobenzoate degradation, Styrene degradation, Tryptophan metabolism	map00330, map00360, map00627, map00643, map00380
Riboflavin metabolism	map00740
Biosynthesis of antibiotics, Monobactam biosynthesis, Lysine biosynthesis	map01130, map00261, map00300
Taurine and hypotaurine metabolism, beta-Alanine metabolism, Alanine, aspartate and glutamate metabolism, Butanoate metabolism	map00430, map00410, map00250, map00650
Biosynthesis of antibiotics, Methane metabolism, Glycolysis / Gluconeogenesis	map01130, map00680, map00010
Steroid biosynthesis	map00100
Biosynthesis of antibiotics, Carbon fixation in photosynthetic organisms, Glyoxylate and dicarboxylate metabolism	map01130, map00710, map00630
Biosynthesis of antibiotics, Carbon fixation pathways in prokaryotes, Oxidative phosphorylation, Citrate cycle (TCA cycle), Butanoate metabolism	map01130, map00720, map00190, map00020, map00650
Biosynthesis of antibiotics, Carbon fixation pathways in prokaryotes, Citrate cycle (TCA cycle), Glyoxylate and dicarboxylate metabolism	map01130, map00720, map00020, map00630
Cysteine and methionine metabolism, Glycine, serine and threonine metabolism	map00270, map00260
C5-Branched dibasic acid metabolism, Pantothenate and CoA biosynthesis, Biosynthesis of antibiotics, Valine, leucine and isoleucine biosynthesis, Butanoate metabolism	map00660, map00770, map01130, map00290, map00650
D-Glutamine and D-glutamate metabolism, Arginine biosynthesis, Alanine, aspartate and glutamate metabolism, Nitrogen metabolism	map00471, map00220, map00250, map00910
Zeatin biosynthesis	map00908
Selenocompound metabolism, Aminoacyl-tRNA biosynthesis	map00450, map00970
Cysteine and methionine metabolism, D-Glutamine and D-glutamate metabolism, D-Arginine and D-ornithine metabolism, Biosynthesis of antibiotics, Glycine, serine and threonine metabolism	map00270, map00471, map00472, map01130, map00260
Ether lipid metabolism, Glycerophospholipid metabolism, Drug metabolism - other enzymes, Glycerolipid metabolism	map00565, map00564, map00983, map00561
Various types of N-glycan biosynthesis, Other glycan degradation, N-Glycan biosynthesis	map00513, map00511, map00510
Phosphatidylinositol signaling system, Ether lipid metabolism, Glycerophospholipid metabolism, Inositol phosphate metabolism	map04070, map00565, map00564, map00562
Monoterpenoid biosynthesis, Biosynthesis of antibiotics	map00902, map01130
Ether lipid metabolism, Glycerophospholipid metabolism, N-Glycan biosynthesis, Glycerolipid metabolism, Sphingolipid metabolism	map00565, map00564, map00510, map00561, map00600
Fatty acid degradation, alpha-Linolenic acid metabolism, Tyrosine metabolism, Biosynthesis of antibiotics, Glycine, serine and threonine metabolism, Retinol metabolism, Naphthalene degradation, Glycolysis / Gluconeogenesis, Carotenoid biosynthesis, Drug metabolism - cytochrome P450, Metabolism of xenobiotics by cytochrome P450, Chloroalkane and chloroalkene degradation	map00071, map00592, map00350, map01130, map00260, map00830, map00626, map00010, map00906, map00982, map00980, map00625
Purine metabolism, Biosynthesis of antibiotics	map00230, map01130
Tryptophan metabolism, Glyoxylate and dicarboxylate metabolism	map00380, map00630
Purine metabolism, Fructose and mannose metabolism, Starch and sucrose metabolism	map00230, map00051, map00500
Propanoate metabolism, Biosynthesis of antibiotics, Carbon fixation pathways in prokaryotes, Pyruvate metabolism, Methane metabolism, Glyoxylate and dicarboxylate metabolism, Glycolysis / Gluconeogenesis	map00640, map01130, map00720, map00620, map00680, map00630, map00010
Amino sugar and nucleotide sugar metabolism, Glycosaminoglycan degradation, Ether lipid metabolism, Glycerophospholipid metabolism, Phenylpropanoid biosynthesis, Various types of N-glycan biosynthesis, Glycosphingolipid biosynthesis - ganglio series, Other glycan degradation, Glycosphingolipid biosynthesis - globo and isoglobo series, Inositol phosphate metabolism, Starch and sucrose metabolism, …	map00520, map00531, map00565, map00564, map00940, map00513, map00604, map00511, map00603, map00562, map00500, map00460
Glycine, serine and threonine metabolism, Pyruvate metabolism, Glyoxylate and dicarboxylate metabolism	map00260, map00620, map00630
Phenylalanine metabolism, Tyrosine metabolism, Tropane, piperidine and pyridine alkaloid biosynthesis, Glycine, serine and threonine metabolism, beta-Alanine metabolism, Isoquinoline alkaloid biosynthesis	map00360, map00350, map00960, map00260, map00410, map00950
Biosynthesis of antibiotics, Galactose metabolism, Glycolysis / Gluconeogenesis	map01130, map00052, map00010
Glutathione metabolism	map00480
Fatty acid degradation, Benzoate degradation, Lysine degradation, Biosynthesis of antibiotics, Carbon fixation pathways in prokaryotes, Fatty acid elongation, Tryptophan metabolism, Valine, leucine and isoleucine degradation, Butanoate metabolism, Toluene degradation, Caprolactam degradation, Geraniol degradation	map00071, map00362, map00310, map01130, map00720, map00062, map00380, map00280, map00650, map00623, map00930, map00281
Other glycan degradation, Fructose and mannose metabolism	map00511, map00051
Other glycan degradation, Sphingolipid metabolism	map00511, map00600
Purine metabolism, Caffeine metabolism	map00230, map00232
Carotenoid biosynthesis	map00906
Biosynthesis of unsaturated fatty acids, Fatty acid biosynthesis	map01040, map00061
Fatty acid biosynthesis	map00061
Glycosylphosphatidylinositol (GPI)-anchor biosynthesis	map00563
Pyrimidine metabolism, Purine metabolism, Drug metabolism - other enzymes, Glutathione metabolism	map00240, map00230, map00983, map00480
Selenocompound metabolism, Cysteine and methionine metabolism, Biosynthesis of antibiotics, Glycine, serine and threonine metabolism, Sulfur metabolism	map00450, map00270, map01130, map00260, map00920
Steroid degradation	map00984
Amino sugar and nucleotide sugar metabolism, Starch and sucrose metabolism	map00520, map00500
Glycine, serine and threonine metabolism, One carbon pool by folate	map00260, map00670
Cysteine and methionine metabolism, Biosynthesis of antibiotics, Carbon fixation pathways in prokaryotes, Carbon fixation in photosynthetic organisms, Nicotinate and nicotinamide metabolism, Pyruvate metabolism, Methane metabolism, Citrate cycle (TCA cycle), Glyoxylate and dicarboxylate metabolism	map00270, map01130, map00720, map00710, map00760, map00620, map00680, map00020, map00630
Photosynthesis	map00195
Amino sugar and nucleotide sugar metabolism, Fructose and mannose metabolism	map00520, map00051
Porphyrin and chlorophyll metabolism, Drug metabolism - other enzymes	map00860, map00983
Various types of N-glycan biosynthesis	map00513
Fatty acid degradation, Propanoate metabolism, alpha-Linolenic acid metabolism, Biosynthesis of unsaturated fatty acids, beta-Alanine metabolism	map00071, map00640, map00592, map01040, map00410
Porphyrin and chlorophyll metabolism, Steroid hormone biosynthesis, Ascorbate and aldarate metabolism, Mannose type O-glycan biosynthesis, Glycosaminoglycan biosynthesis - chondroitin sulfate / dermatan sulfate, Retinol metabolism, Pentose and glucuronate interconversions, Drug metabolism - other enzymes, Glycosaminoglycan biosynthesis - heparan sulfate / heparin, Drug metabolism - cytochrome P45…	map00860, map00140, map00053, map00515, map00532, map00830, map00040, map00983, map00534, map00982, map00980
Fatty acid degradation, Arginine and proline metabolism, Ascorbate and aldarate metabolism, Lysine degradation, Biosynthesis of antibiotics, Pyruvate metabolism, Limonene and pinene degradation, Valine, leucine and isoleucine degradation, Glycolysis / Gluconeogenesis, Pentose phosphate pathway, beta-Alanine metabolism, Insect hormone biosynthesis, Tryptophan metabolism, Glycerolipid metabolism, H…	map00071, map00330, map00053, map00310, map01130, map00620, map00903, map00280, map00010, map00030, map00410, map00981, map00380, map00561, map00340, map00625
Purine metabolism, Biosynthesis of antibiotics, Alanine, aspartate and glutamate metabolism	map00230, map01130, map00250
Propanoate metabolism, beta-Alanine metabolism	map00640, map00410
Alanine, aspartate and glutamate metabolism, Cyanoamino acid metabolism	map00250, map00460
Ubiquinone and other terpenoid-quinone biosynthesis, Biosynthesis of secondary metabolites - unclassified, Phenylpropanoid biosynthesis	map00130, map00999, map00940
Glycerolipid metabolism	map00561
Pentose phosphate pathway, Biosynthesis of antibiotics, Biosynthesis of ansamycins, Carbon fixation in photosynthetic organisms	map00030, map01130, map01051, map00710
Lysine degradation, Caffeine metabolism, Nitrotoluene degradation, Tryptophan metabolism, Drug metabolism - other enzymes	map00310, map00232, map00633, map00380, map00983
Arginine and proline metabolism, Arginine biosynthesis, Biosynthesis of antibiotics	map00330, map00220, map01130
Cysteine and methionine metabolism, Biosynthesis of secondary metabolites - other antibiotics, Biosynthesis of antibiotics, Sulfur metabolism	map00270, map00998, map01130, map00920
Fatty acid degradation, alpha-Linolenic acid metabolism, Benzoate degradation, Biosynthesis of unsaturated fatty acids, Biosynthesis of antibiotics, Fatty acid elongation, Ethylbenzene degradation, Valine, leucine and isoleucine degradation, Geraniol degradation	map00071, map00592, map00362, map01040, map01130, map00062, map00642, map00280, map00281
Purine metabolism, Drug metabolism - other enzymes	map00230, map00983
Alanine, aspartate and glutamate metabolism	map00250
Glycine, serine and threonine metabolism	map00260
Cysteine and methionine metabolism, Biosynthesis of antibiotics, Sulfur metabolism	map00270, map01130, map00920
Benzoate degradation, C5-Branched dibasic acid metabolism	map00362, map00660
Pentose phosphate pathway, Biosynthesis of antibiotics, Carbon fixation in photosynthetic organisms, Pentose and glucuronate interconversions	map00030, map01130, map00710, map00040
Biosynthesis of antibiotics, Carbon fixation in photosynthetic organisms, Glycolysis / Gluconeogenesis	map01130, map00710, map00010
Biosynthesis of antibiotics, Carbon fixation pathways in prokaryotes, Carbon fixation in photosynthetic organisms, Pyruvate metabolism, Methane metabolism, Citrate cycle (TCA cycle), Glycolysis / Gluconeogenesis	map01130, map00720, map00710, map00620, map00680, map00020, map00010
Peptidoglycan biosynthesis	map00550
Synthesis and degradation of ketone bodies, Butanoate metabolism	map00072, map00650
Tyrosine metabolism, Isoquinoline alkaloid biosynthesis	map00350, map00950
Other glycan degradation	map00511
Anthocyanin biosynthesis	map00942
Phenazine biosynthesis, Biosynthesis of antibiotics, Phenylalanine, tyrosine and tryptophan biosynthesis	map00405, map01130, map00400
Biosynthesis of antibiotics, Carbon fixation pathways in prokaryotes, Citrate cycle (TCA cycle), Glutathione metabolism	map01130, map00720, map00020, map00480
Amino sugar and nucleotide sugar metabolism, Biosynthesis of antibiotics, Fructose and mannose metabolism	map00520, map01130, map00051
Terpenoid backbone biosynthesis, Biosynthesis of antibiotics, Thiamine metabolism	map00900, map01130, map00730
Ether lipid metabolism, Glycerophospholipid metabolism, Phosphonate and phosphinate metabolism	map00565, map00564, map00440
Fatty acid degradation, Arginine and proline metabolism, Ascorbate and aldarate metabolism, Lysine degradation, Biosynthesis of antibiotics, Pyruvate metabolism, Limonene and pinene degradation, Valine, leucine and isoleucine degradation, Glycolysis / Gluconeogenesis, beta-Alanine metabolism, Insect hormone biosynthesis, Tryptophan metabolism, Glycerolipid metabolism, Histidine metabolism, Chloro…	map00071, map00330, map00053, map00310, map01130, map00620, map00903, map00280, map00010, map00410, map00981, map00380, map00561, map00340, map00625
D-Glutamine and D-glutamate metabolism, Arginine biosynthesis, Nicotinate and nicotinamide metabolism, Alanine, aspartate and glutamate metabolism	map00471, map00220, map00760, map00250
Fatty acid degradation, Propanoate metabolism, Aminobenzoate degradation, Lysine degradation, Biosynthesis of antibiotics, Limonene and pinene degradation, Valine, leucine and isoleucine degradation, alpha-Linolenic acid metabolism, Phenylalanine metabolism, Benzoate degradation, Carbon fixation pathways in prokaryotes, Fatty acid elongation, beta-Alanine metabolism, Tryptophan metabolism, Butano…	map00071, map00640, map00627, map00310, map01130, map00903, map00280, map00592, map00360, map00362, map00720, map00062, map00410, map00380, map00650, map00623, map00930, map00281
Biosynthesis of antibiotics, Citrate cycle (TCA cycle)	map01130, map00020
Cysteine and methionine metabolism, Terpenoid backbone biosynthesis, Biosynthesis of antibiotics	map00270, map00900, map01130
Ascorbate and aldarate metabolism, Inositol phosphate metabolism	map00053, map00562
Fatty acid elongation	map00062
Synthesis and degradation of ketone bodies, Valine, leucine and isoleucine degradation, Butanoate metabolism, Geraniol degradation	map00072, map00280, map00650, map00281
Cysteine and methionine metabolism, D-Glutamine and D-glutamate metabolism, D-Arginine and D-ornithine metabolism, Biosynthesis of antibiotics, Lysine biosynthesis, Glycine, serine and threonine metabolism	map00270, map00471, map00472, map01130, map00300, map00260
Glycosaminoglycan degradation, Phenylpropanoid biosynthesis, Glycosphingolipid biosynthesis - ganglio series, Galactose metabolism, Other glycan degradation, Starch and sucrose metabolism, Cyanoamino acid metabolism, Sphingolipid metabolism	map00531, map00940, map00604, map00052, map00511, map00500, map00460, map00600
Propanoate metabolism, Lysine degradation, Biosynthesis of antibiotics, Glycine, serine and threonine metabolism, Pyruvate metabolism, Tryptophan metabolism, Valine, leucine and isoleucine degradation, Citrate cycle (TCA cycle), Glycolysis / Gluconeogenesis	map00640, map00310, map01130, map00260, map00620, map00380, map00280, map00020, map00010
Biosynthesis of antibiotics, Glycine, serine and threonine metabolism, Valine, leucine and isoleucine biosynthesis	map01130, map00260, map00290
Phenylpropanoid biosynthesis, Glutathione metabolism	map00940, map00480
Arginine biosynthesis, Biosynthesis of antibiotics, Alanine, aspartate and glutamate metabolism	map00220, map01130, map00250
Arginine and proline metabolism, Biosynthesis of antibiotics	map00330, map01130
Steroid degradation, N-Glycan biosynthesis	map00984, map00510
Carbon fixation in photosynthetic organisms	map00710
Fatty acid degradation, Propanoate metabolism, Aminobenzoate degradation, Lysine degradation, Biosynthesis of antibiotics, Limonene and pinene degradation, Valine, leucine and isoleucine degradation, alpha-Linolenic acid metabolism, Phenylalanine metabolism, Benzoate degradation, Carbon fixation pathways in prokaryotes, Fatty acid elongation, beta-Alanine metabolism, Tryptophan metabolism, Butano…	map00071, map00640, map00627, map00310, map01130, map00903, map00280, map00592, map00360, map00362, map00720, map00062, map00410, map00380, map00650, map00930, map00281
Lysine degradation, Biosynthesis of antibiotics	map00310, map01130
Steroid biosynthesis, Terpenoid backbone biosynthesis, Biosynthesis of antibiotics, Sesquiterpenoid and triterpenoid biosynthesis, Carotenoid biosynthesis	map00100, map00900, map01130, map00909, map00906
Propanoate metabolism, beta-Alanine metabolism, Valine, leucine and isoleucine degradation	map00640, map00410, map00280
Arachidonic acid metabolism	map00590
Biosynthesis of antibiotics, Carbon fixation in photosynthetic organisms, Pyruvate metabolism, Citrate cycle (TCA cycle), Glycolysis / Gluconeogenesis	map01130, map00710, map00620, map00020, map00010
Phenylalanine metabolism, Tyrosine metabolism, Tropane, piperidine and pyridine alkaloid biosynthesis, Biosynthesis of antibiotics, Novobiocin biosynthesis, Phenylalanine, tyrosine and tryptophan biosynthesis, Histidine metabolism	map00360, map00350, map00960, map01130, map00401, map00400, map00340
Lipopolysaccharide biosynthesis	map00540
Fatty acid elongation, Drug metabolism - other enzymes	map00062, map00983
Amino sugar and nucleotide sugar metabolism, Caffeine metabolism, Nitrotoluene degradation, Drug metabolism - other enzymes	map00520, map00232, map00633, map00983
Selenocompound metabolism, Purine metabolism, Biosynthesis of antibiotics, Monobactam biosynthesis, Sulfur metabolism	map00450, map00230, map01130, map00261, map00920
Glycosphingolipid biosynthesis - globo and isoglobo series, Glycosphingolipid biosynthesis - lacto and neolacto series	map00603, map00601
Arginine biosynthesis, Biosynthesis of antibiotics, Caffeine metabolism, Nitrotoluene degradation, Drug metabolism - other enzymes	map00220, map01130, map00232, map00633, map00983
Pyruvate metabolism, Butanoate metabolism	map00620, map00650
Ubiquinone and other terpenoid-quinone biosynthesis, Phenylalanine metabolism, Tyrosine metabolism, Tropane, piperidine and pyridine alkaloid biosynthesis, Glycine, serine and threonine metabolism, Pyruvate metabolism, Glyoxylate and dicarboxylate metabolism	map00130, map00360, map00350, map00960, map00260, map00620, map00630
Aminoacyl-tRNA biosynthesis, Drug metabolism - other enzymes	map00970, map00983
Phosphatidylinositol signaling system, Th1 and Th2 cell differentiation, T cell receptor signaling pathway, Inositol phosphate metabolism, PD-L1 expression and PD-1 checkpoint pathway in cancer	map04070, map04658, map04660, map00562, map05235
Atrazine degradation, Purine metabolism, Arginine biosynthesis	map00791, map00230, map00220
Ubiquinone and other terpenoid-quinone biosynthesis, Riboflavin metabolism	map00130, map00740
Cysteine and methionine metabolism, Glycine, serine and threonine metabolism, Alanine, aspartate and glutamate metabolism	map00270, map00260, map00250
Purine metabolism, Nicotinate and nicotinamide metabolism	map00230, map00760
Biosynthesis of antibiotics, Pyruvate metabolism, Citrate cycle (TCA cycle), Glycolysis / Gluconeogenesis	map01130, map00620, map00020, map00010
Ascorbate and aldarate metabolism	map00053
Glyoxylate and dicarboxylate metabolism	map00630
Arginine and proline metabolism, Phenylalanine metabolism, Tyrosine metabolism, Cysteine and methionine metabolism, Tropane, piperidine and pyridine alkaloid biosynthesis, Arginine biosynthesis, Biosynthesis of antibiotics, Carbon fixation in photosynthetic organisms, Novobiocin biosynthesis, Isoquinoline alkaloid biosynthesis, Phenylalanine, tyrosine and tryptophan biosynthesis, Alanine, asparta…	map00330, map00360, map00350, map00270, map00960, map00220, map01130, map00710, map00401, map00950, map00400, map00250
Fatty acid degradation, Fatty acid biosynthesis	map00071, map00061
Amino sugar and nucleotide sugar metabolism, Ascorbate and aldarate metabolism	map00520, map00053
Caffeine metabolism, Nitrotoluene degradation, Tryptophan metabolism, Drug metabolism - other enzymes	map00232, map00633, map00380, map00983
Terpenoid backbone biosynthesis, Biosynthesis of antibiotics, Synthesis and degradation of ketone bodies, Valine, leucine and isoleucine degradation, Butanoate metabolism	map00900, map01130, map00072, map00280, map00650
Porphyrin and chlorophyll metabolism, Aminoacyl-tRNA biosynthesis	map00860, map00970
Phosphatidylinositol signaling system, Biosynthesis of antibiotics, Inositol phosphate metabolism, Streptomycin biosynthesis	map04070, map01130, map00562, map00521
Purine metabolism, Sulfur metabolism	map00230, map00920
Biosynthesis of antibiotics, Polyketide sugar unit biosynthesis, Streptomycin biosynthesis	map01130, map00523, map00521
Phosphatidylinositol signaling system, Glycerophospholipid metabolism	map04070, map00564
Pyrimidine metabolism, Purine metabolism, Nicotinate and nicotinamide metabolism	map00240, map00230, map00760
Glycerophospholipid metabolism, Glycine, serine and threonine metabolism	map00564, map00260
Amino sugar and nucleotide sugar metabolism, Ascorbate and aldarate metabolism, Pentose and glucuronate interconversions	map00520, map00053, map00040
Amino sugar and nucleotide sugar metabolism, Pentose phosphate pathway, Biosynthesis of antibiotics, Starch and sucrose metabolism, Glycolysis / Gluconeogenesis	map00520, map00030, map01130, map00500, map00010
Glycerophospholipid metabolism, Purine metabolism	map00564, map00230
Biosynthesis of antibiotics, Novobiocin biosynthesis, Phenylalanine, tyrosine and tryptophan biosynthesis	map01130, map00401, map00400
Biosynthesis of antibiotics, Glycine, serine and threonine metabolism, Methane metabolism, Glyoxylate and dicarboxylate metabolism, One carbon pool by folate, Cyanoamino acid metabolism	map01130, map00260, map00680, map00630, map00670, map00460
Glyoxylate and dicarboxylate metabolism, One carbon pool by folate	map00630, map00670
Biosynthesis of antibiotics, Carbon fixation pathways in prokaryotes, Pyruvate metabolism, Citrate cycle (TCA cycle)	map01130, map00720, map00620, map00020
D-Glutamine and D-glutamate metabolism, Arginine biosynthesis, Alanine, aspartate and glutamate metabolism	map00471, map00220, map00250
Fructose and mannose metabolism, Pentose and glucuronate interconversions	map00051, map00040
Amino sugar and nucleotide sugar metabolism, Ascorbate and aldarate metabolism, Biosynthesis of antibiotics, Galactose metabolism, Starch and sucrose metabolism, Pentose and glucuronate interconversions, Glycerolipid metabolism	map00520, map00053, map01130, map00052, map00500, map00040, map00561
Tyrosine metabolism, Methane metabolism, Isoquinoline alkaloid biosynthesis	map00350, map00680, map00950
Tyrosine metabolism, Nicotinate and nicotinamide metabolism, Alanine, aspartate and glutamate metabolism, Butanoate metabolism	map00350, map00760, map00250, map00650
Steroid biosynthesis, Biosynthesis of antibiotics	map00100, map01130
Biosynthesis of antibiotics, Alanine, aspartate and glutamate metabolism, Nitrogen metabolism	map01130, map00250, map00910
Propanoate metabolism, Cysteine and methionine metabolism, Biosynthesis of antibiotics, Pyruvate metabolism, Glycolysis / Gluconeogenesis	map00640, map00270, map01130, map00620, map00010
Pentose phosphate pathway	map00030
Purine metabolism, Pentose phosphate pathway, Biosynthesis of antibiotics	map00230, map00030, map01130
Taurine and hypotaurine metabolism, D-Glutamine and D-glutamate metabolism, Arginine biosynthesis, Alanine, aspartate and glutamate metabolism, Nitrogen metabolism	map00430, map00471, map00220, map00250, map00910
Purine metabolism, Thiamine metabolism, Nicotinate and nicotinamide metabolism	map00230, map00730, map00760
Caffeine metabolism, Nitrotoluene degradation, Drug metabolism - other enzymes, Glycerolipid metabolism	map00232, map00633, map00983, map00561
Biosynthesis of antibiotics, Inositol phosphate metabolism, Streptomycin biosynthesis	map01130, map00562, map00521
Ether lipid metabolism	map00565
Amino sugar and nucleotide sugar metabolism, Purine metabolism, Pentose phosphate pathway, Biosynthesis of antibiotics, Galactose metabolism, Starch and sucrose metabolism, Glycolysis / Gluconeogenesis, Streptomycin biosynthesis	map00520, map00230, map00030, map01130, map00052, map00500, map00010, map00521
Biosynthesis of antibiotics, Carbon fixation in photosynthetic organisms, Inositol phosphate metabolism, Fructose and mannose metabolism, Glycolysis / Gluconeogenesis	map01130, map00710, map00562, map00051, map00010
Phenylalanine metabolism, Tyrosine metabolism, Cysteine and methionine metabolism, Nicotinate and nicotinamide metabolism, Isoquinoline alkaloid biosynthesis, Phenylalanine, tyrosine and tryptophan biosynthesis, Tryptophan metabolism, Valine, leucine and isoleucine degradation, Alanine, aspartate and glutamate metabolism	map00360, map00350, map00270, map00760, map00950, map00400, map00380, map00280, map00250
Biosynthesis of antibiotics, Citrate cycle (TCA cycle), Glyoxylate and dicarboxylate metabolism	map01130, map00020, map00630
Fatty acid biosynthesis, Butanoate metabolism	map00061, map00650
Folate biosynthesis, Riboflavin metabolism	map00790, map00740
Methane metabolism, Drug metabolism - other enzymes	map00680, map00983
Steroid hormone biosynthesis, Steroid biosynthesis, Steroid degradation	map00140, map00100, map00984
Pantothenate and CoA biosynthesis, Biosynthesis of antibiotics, Valine, leucine and isoleucine biosynthesis	map00770, map01130, map00290
Purine metabolism, Biosynthesis of antibiotics, One carbon pool by folate	map00230, map01130, map00670
Phenylpropanoid biosynthesis, Arachidonic acid metabolism, Drug metabolism - other enzymes, Drug metabolism - cytochrome P450, Metabolism of xenobiotics by cytochrome P450, Glutathione metabolism	map00940, map00590, map00983, map00982, map00980, map00480
Steroid biosynthesis, Terpenoid backbone biosynthesis, Biosynthesis of antibiotics, Sesquiterpenoid and triterpenoid biosynthesis	map00100, map00900, map01130, map00909
Ubiquinone and other terpenoid-quinone biosynthesis, Phenylalanine metabolism, Tyrosine metabolism	map00130, map00360, map00350
Ubiquinone and other terpenoid-quinone biosynthesis, Biosynthesis of antibiotics, Biosynthesis of siderophore group nonribosomal peptides	map00130, map01130, map01053
Cysteine and methionine metabolism, Biosynthesis of antibiotics, Sulfur metabolism, Cyanoamino acid metabolism	map00270, map01130, map00920, map00460
Sesquiterpenoid and triterpenoid biosynthesis	map00909
Arginine and proline metabolism, Biosynthesis of antibiotics, Glutathione metabolism	map00330, map01130, map00480
Pyrimidine metabolism, Pantothenate and CoA biosynthesis, beta-Alanine metabolism, Oxidative phosphorylation, Drug metabolism - other enzymes	map00240, map00770, map00410, map00190, map00983

## Sheet: ABDvsB (Up) KEGG and IDs
Pathway	Pathway ID
Ubiquinone and other terpenoid-quinone biosynthesis	map00130
Drug metabolism - other enzymes	map00983
Starch and sucrose metabolism	map00500
Phosphatidylinositol signaling system, Inositol phosphate metabolism	map04070, map00562
Oxidative phosphorylation	map00190
Phenylpropanoid biosynthesis, Starch and sucrose metabolism, Cyanoamino acid metabolism, Other glycan degradation, Sphingolipid metabolism	map00940, map00500, map00460, map00511, map00600
Drug metabolism - cytochrome P450	map00982
Purine metabolism, Thiamine metabolism	map00230, map00730
Nitrotoluene degradation, Drug metabolism - other enzymes, Caffeine metabolism	map00633, map00983, map00232
Glycerolipid metabolism, Glycerophospholipid metabolism	map00561, map00564
Phenylpropanoid biosynthesis	map00940
Retinol metabolism, Glycine, serine and threonine metabolism, Chloroalkane and chloroalkene degradation, Glycolysis / Gluconeogenesis, alpha-Linolenic acid metabolism, Biosynthesis of antibiotics, Fatty acid degradation, Drug metabolism - cytochrome P450, Methane metabolism, Metabolism of xenobiotics by cytochrome P450, Tyrosine metabolism, Naphthalene degradation	map00830, map00260, map00625, map00010, map00592, map01130, map00071, map00982, map00680, map00980, map00350, map00626
Amino sugar and nucleotide sugar metabolism	map00520
Flavonoid biosynthesis	map00941
Steroid biosynthesis	map00100
Pentose and glucuronate interconversions	map00040
Cysteine and methionine metabolism	map00270
Flavone and flavonol biosynthesis, Glycosaminoglycan degradation, Porphyrin and chlorophyll metabolism, Pentose and glucuronate interconversions, Drug metabolism - other enzymes	map00944, map00531, map00860, map00040, map00983
Riboflavin metabolism, Thiamine metabolism	map00740, map00730
Tryptophan metabolism, Styrene degradation, Arginine and proline metabolism, Phenylalanine metabolism, Aminobenzoate degradation	map00380, map00643, map00330, map00360, map00627
Cutin, suberine and wax biosynthesis	map00073
Galactose metabolism, Starch and sucrose metabolism	map00052, map00500
Biosynthesis of antibiotics, Arginine biosynthesis	map01130, map00220
Pyruvate metabolism, Carbon fixation in photosynthetic organisms	map00620, map00710
Galactose metabolism, Amino sugar and nucleotide sugar metabolism	map00052, map00520
Glycerolipid metabolism, Ether lipid metabolism, Glycerophospholipid metabolism, Sphingolipid metabolism	map00561, map00565, map00564, map00600
Isoquinoline alkaloid biosynthesis, Tyrosine metabolism	map00950, map00350
Glycerophospholipid metabolism	map00564
Thiamine metabolism	map00730
Aminoacyl-tRNA biosynthesis, Drug metabolism - other enzymes	map00970, map00983
Retinol metabolism, Tryptophan metabolism, Vitamin B6 metabolism, Nicotinate and nicotinamide metabolism, Drug metabolism - cytochrome P450, Valine, leucine and isoleucine degradation, Tyrosine metabolism	map00830, map00380, map00750, map00760, map00982, map00280, map00350
Purine metabolism	map00230
Biosynthesis of antibiotics, Terpenoid backbone biosynthesis	map01130, map00900
Riboflavin metabolism	map00740
Nitrogen metabolism	map00910
Arginine and proline metabolism	map00330
Pentose and glucuronate interconversions, Drug metabolism - other enzymes	map00040, map00983
Benzoxazinoid biosynthesis	map00402
Phenylpropanoid biosynthesis, Arachidonic acid metabolism, Glutathione metabolism	map00940, map00590, map00480
Diterpenoid biosynthesis	map00904
Galactose metabolism, Pentose phosphate pathway, Glycolysis / Gluconeogenesis, Biosynthesis of antibiotics, Methane metabolism, Fructose and mannose metabolism	map00052, map00030, map00010, map01130, map00680, map00051
mTOR signaling pathway	map04150
Galactose metabolism, Glycolysis / Gluconeogenesis, Biosynthesis of antibiotics	map00052, map00010, map01130
Fatty acid degradation, Fatty acid biosynthesis	map00071, map00061
Lysine degradation	map00310
beta-Alanine metabolism, Arginine and proline metabolism	map00410, map00330
Neomycin, kanamycin and gentamicin biosynthesis, Galactose metabolism, Glycolysis / Gluconeogenesis, Biosynthesis of antibiotics, Starch and sucrose metabolism, Streptomycin biosynthesis, Amino sugar and nucleotide sugar metabolism, Fructose and mannose metabolism	map00524, map00052, map00010, map01130, map00500, map00521, map00520, map00051
Alanine, aspartate and glutamate metabolism	map00250
Drug metabolism - cytochrome P450, Glutathione metabolism, Drug metabolism - other enzymes, Metabolism of xenobiotics by cytochrome P450	map00982, map00480, map00983, map00980
alpha-Linolenic acid metabolism	map00592
Biosynthesis of antibiotics, Glyoxylate and dicarboxylate metabolism	map01130, map00630
Various types of N-glycan biosynthesis, Glycosaminoglycan degradation, Glycosphingolipid biosynthesis - globo and isoglobo series, Glycosphingolipid biosynthesis - ganglio series, Amino sugar and nucleotide sugar metabolism, Other glycan degradation	map00513, map00531, map00603, map00604, map00520, map00511
Glycine, serine and threonine metabolism	map00260
PD-L1 expression and PD-1 checkpoint pathway in cancer, T cell receptor signaling pathway, Th1 and Th2 cell differentiation	map05235, map04660, map04658
Galactose metabolism, Glycosphingolipid biosynthesis - globo and isoglobo series, Glycerolipid metabolism, Sphingolipid metabolism	map00052, map00603, map00561, map00600
Biosynthesis of unsaturated fatty acids, Fatty acid biosynthesis	map01040, map00061
Aminoacyl-tRNA biosynthesis	map00970
Various types of N-glycan biosynthesis, N-Glycan biosynthesis, Other glycan degradation	map00513, map00510, map00511
Glycine, serine and threonine metabolism, Biosynthesis of antibiotics, Phenylalanine, tyrosine and tryptophan biosynthesis	map00260, map01130, map00400
Glycerolipid metabolism, Drug metabolism - other enzymes	map00561, map00983
Pentose phosphate pathway, Biosynthesis of antibiotics, Drug metabolism - other enzymes	map00030, map01130, map00983
Phenylpropanoid biosynthesis, Phenylalanine metabolism	map00940, map00360
Porphyrin and chlorophyll metabolism, Aminoacyl-tRNA biosynthesis	map00860, map00970
Porphyrin and chlorophyll metabolism	map00860
Phosphatidylinositol signaling system, Ether lipid metabolism, Glycerophospholipid metabolism, Inositol phosphate metabolism	map04070, map00565, map00564, map00562
Galactose metabolism, Glycosaminoglycan degradation, Glycosphingolipid biosynthesis - ganglio series, Other glycan degradation, Sphingolipid metabolism	map00052, map00531, map00604, map00511, map00600
Folate biosynthesis, One carbon pool by folate	map00790, map00670
Purine metabolism, Glutathione metabolism, Drug metabolism - other enzymes, Pyrimidine metabolism	map00230, map00480, map00983, map00240
Fatty acid elongation, Biosynthesis of unsaturated fatty acids	map00062, map01040
Glycosylphosphatidylinositol (GPI)-anchor biosynthesis	map00563
Zeatin biosynthesis	map00908
Phenylpropanoid biosynthesis, Starch and sucrose metabolism, Cyanoamino acid metabolism	map00940, map00500, map00460
Purine metabolism, Biosynthesis of antibiotics, Drug metabolism - other enzymes, Pyrimidine metabolism	map00230, map01130, map00983, map00240
Nicotinate and nicotinamide metabolism	map00760
alpha-Linolenic acid metabolism, Drug metabolism - other enzymes, Glycerophospholipid metabolism	map00592, map00983, map00564
Alanine, aspartate and glutamate metabolism, D-Glutamine and D-glutamate metabolism, Arginine biosynthesis, Nitrogen metabolism	map00250, map00471, map00220, map00910
Anthocyanin biosynthesis	map00942
Biosynthesis of antibiotics, Butanoate metabolism, Synthesis and degradation of ketone bodies, Valine, leucine and isoleucine degradation, Terpenoid backbone biosynthesis	map01130, map00650, map00072, map00280, map00900
alpha-Linolenic acid metabolism, Linoleic acid metabolism	map00592, map00591
Alanine, aspartate and glutamate metabolism, Taurine and hypotaurine metabolism, Butanoate metabolism, beta-Alanine metabolism	map00250, map00430, map00650, map00410
Glyoxylate and dicarboxylate metabolism	map00630
Glycerolipid metabolism, Cutin, suberine and wax biosynthesis	map00561, map00073
Phenylpropanoid biosynthesis, Ubiquinone and other terpenoid-quinone biosynthesis, Biosynthesis of secondary metabolites - unclassified	map00940, map00130, map00999
Vitamin B6 metabolism	map00750
Valine, leucine and isoleucine biosynthesis	map00290
Pantothenate and CoA biosynthesis	map00770
Glycolysis / Gluconeogenesis, Pyruvate metabolism, Biosynthesis of antibiotics, Carbon fixation in photosynthetic organisms, Citrate cycle (TCA cycle)	map00010, map00620, map01130, map00710, map00020
Phenylpropanoid biosynthesis, Ascorbate and aldarate metabolism, Glutathione metabolism	map00940, map00053, map00480
Cysteine and methionine metabolism, Biosynthesis of antibiotics, Sulfur metabolism	map00270, map01130, map00920
Biosynthesis of antibiotics, Carbon fixation in photosynthetic organisms, Glyoxylate and dicarboxylate metabolism	map01130, map00710, map00630
Tryptophan metabolism	map00380
Alanine, aspartate and glutamate metabolism, D-Glutamine and D-glutamate metabolism, Arginine biosynthesis	map00250, map00471, map00220
Retinol metabolism, Ascorbate and aldarate metabolism, Steroid hormone biosynthesis, Porphyrin and chlorophyll metabolism, Drug metabolism - cytochrome P450, Pentose and glucuronate interconversions, Drug metabolism - other enzymes, Metabolism of xenobiotics by cytochrome P450	map00830, map00053, map00140, map00860, map00982, map00040, map00983, map00980
Biosynthesis of antibiotics, Phenylalanine, tyrosine and tryptophan biosynthesis	map01130, map00400
Cysteine and methionine metabolism, Glycine, serine and threonine metabolism	map00270, map00260
Pyrimidine metabolism	map00240
Pentose phosphate pathway, Glycolysis / Gluconeogenesis, Biosynthesis of antibiotics, Carbon fixation in photosynthetic organisms, Methane metabolism, Fructose and mannose metabolism	map00030, map00010, map01130, map00710, map00680, map00051
Caprolactam degradation, Fatty acid degradation	map00930, map00071
Purine metabolism, Drug metabolism - other enzymes	map00230, map00983
Glyoxylate and dicarboxylate metabolism, One carbon pool by folate	map00630, map00670
Phenazine biosynthesis, Biosynthesis of antibiotics, Phenylalanine, tyrosine and tryptophan biosynthesis	map00405, map01130, map00400
Lysine biosynthesis, Biosynthesis of antibiotics, Monobactam biosynthesis	map00300, map01130, map00261
Indole alkaloid biosynthesis	map00901
Glycerolipid metabolism, N-Glycan biosynthesis, Ether lipid metabolism, Glycerophospholipid metabolism, Sphingolipid metabolism	map00561, map00510, map00565, map00564, map00600
Isoquinoline alkaloid biosynthesis, Methane metabolism, Tyrosine metabolism	map00950, map00680, map00350
Pyruvate metabolism	map00620
Cysteine and methionine metabolism, Glycine, serine and threonine metabolism, Biosynthesis of antibiotics, Methane metabolism	map00270, map00260, map01130, map00680
Phenylpropanoid biosynthesis, Tryptophan metabolism, Biosynthesis of antibiotics, Glyoxylate and dicarboxylate metabolism	map00940, map00380, map01130, map00630
Galactose metabolism, Glycolysis / Gluconeogenesis, Folate biosynthesis, Caprolactam degradation, Biosynthesis of antibiotics, Glycerolipid metabolism, Pentose and glucuronate interconversions, Fructose and mannose metabolism	map00052, map00010, map00790, map00930, map01130, map00561, map00040, map00051
Drug metabolism - other enzymes, Pyrimidine metabolism	map00983, map00240
Galactose metabolism	map00052
Selenocompound metabolism	map00450
N-Glycan biosynthesis	map00510
Flavone and flavonol biosynthesis, Phenylpropanoid biosynthesis, Tryptophan metabolism	map00944, map00940, map00380
Tryptophan metabolism, Betalain biosynthesis, Isoquinoline alkaloid biosynthesis, Phenylalanine metabolism, Tyrosine metabolism	map00380, map00965, map00950, map00360, map00350
Sulfur metabolism	map00920
Purine metabolism, Biosynthesis of antibiotics, Thiamine metabolism	map00230, map01130, map00730
Lysine biosynthesis, Cysteine and methionine metabolism, Glycine, serine and threonine metabolism, Biosynthesis of antibiotics, Monobactam biosynthesis	map00300, map00270, map00260, map01130, map00261
Purine metabolism, Biosynthesis of antibiotics	map00230, map01130
Other glycan degradation, Fructose and mannose metabolism	map00511, map00051
Tryptophan metabolism, Caprolactam degradation, Fatty acid elongation, Benzoate degradation, Toluene degradation, Biosynthesis of antibiotics, Fatty acid degradation, Butanoate metabolism, Valine, leucine and isoleucine degradation, Lysine degradation, Carbon fixation pathways in prokaryotes, Geraniol degradation	map00380, map00930, map00062, map00362, map00623, map01130, map00071, map00650, map00280, map00310, map00720, map00281
C5-Branched dibasic acid metabolism, Pantothenate and CoA biosynthesis, Biosynthesis of antibiotics, Butanoate metabolism, Valine, leucine and isoleucine biosynthesis	map00660, map00770, map01130, map00650, map00290
Pantothenate and CoA biosynthesis, Purine metabolism, Starch and sucrose metabolism, Nicotinate and nicotinamide metabolism, Riboflavin metabolism, Pyrimidine metabolism	map00770, map00230, map00500, map00760, map00740, map00240
Lipopolysaccharide biosynthesis	map00540
Pentose phosphate pathway, Purine metabolism, Biosynthesis of antibiotics	map00030, map00230, map01130
Selenocompound metabolism, Glutathione metabolism	map00450, map00480
Steroid degradation	map00984
Purine metabolism, Glycerophospholipid metabolism	map00230, map00564
Various types of N-glycan biosynthesis, N-Glycan biosynthesis	map00513, map00510
Ether lipid metabolism	map00565
Ascorbate and aldarate metabolism, Insect hormone biosynthesis, Chloroalkane and chloroalkene degradation, Glycolysis / Gluconeogenesis, Pyruvate metabolism, Glycerolipid metabolism, Fatty acid degradation, Valine, leucine and isoleucine degradation, beta-Alanine metabolism, Lysine degradation, Tryptophan metabolism, Limonene and pinene degradation, Biosynthesis of antibiotics, Histidine metaboli…	map00053, map00981, map00625, map00010, map00620, map00561, map00071, map00280, map00410, map00310, map00380, map00903, map01130, map00340, map00330
Phenylpropanoid biosynthesis, Glutathione metabolism	map00940, map00480
Ascorbate and aldarate metabolism, Drug metabolism - cytochrome P450, Glutathione metabolism, Drug metabolism - other enzymes, Metabolism of xenobiotics by cytochrome P450	map00053, map00982, map00480, map00983, map00980
Alanine, aspartate and glutamate metabolism, Arginine biosynthesis, Glyoxylate and dicarboxylate metabolism, Nitrogen metabolism	map00250, map00220, map00630, map00910
Fatty acid biosynthesis	map00061
Ether lipid metabolism, Glycerophospholipid metabolism	map00565, map00564
Purine metabolism, Nicotinate and nicotinamide metabolism, Pyrimidine metabolism	map00230, map00760, map00240
Cysteine and methionine metabolism, Glutathione metabolism, beta-Alanine metabolism, Arginine and proline metabolism	map00270, map00480, map00410, map00330
Glycine, serine and threonine metabolism, Isoquinoline alkaloid biosynthesis, Tropane, piperidine and pyridine alkaloid biosynthesis, beta-Alanine metabolism, Phenylalanine metabolism, Tyrosine metabolism	map00260, map00950, map00960, map00410, map00360, map00350
Cysteine and methionine metabolism, Arginine and proline metabolism	map00270, map00330
Cysteine and methionine metabolism, Glycolysis / Gluconeogenesis, Pyruvate metabolism, Biosynthesis of antibiotics, Propanoate metabolism	map00270, map00010, map00620, map01130, map00640
Tryptophan metabolism, Styrene degradation, Cyanoamino acid metabolism, Nitrogen metabolism, Fluorobenzoate degradation, Aminobenzoate degradation	map00380, map00643, map00460, map00910, map00364, map00627
Glycine, serine and threonine metabolism, Biosynthesis of antibiotics, Valine, leucine and isoleucine biosynthesis	map00260, map01130, map00290
Biosynthesis of antibiotics, Amino sugar and nucleotide sugar metabolism, Fructose and mannose metabolism	map01130, map00520, map00051
Biosynthesis of antibiotics, Novobiocin biosynthesis, Phenylalanine, tyrosine and tryptophan biosynthesis	map01130, map00401, map00400
Biotin metabolism, Fatty acid biosynthesis	map00780, map00061
Caprolactam degradation, Fatty acid elongation, Benzoate degradation, Propanoate metabolism, Fatty acid degradation, Valine, leucine and isoleucine degradation, beta-Alanine metabolism, Lysine degradation, Aminobenzoate degradation, Tryptophan metabolism, alpha-Linolenic acid metabolism, Limonene and pinene degradation, Biosynthesis of antibiotics, Butanoate metabolism, Phenylalanine metabolism, …	map00930, map00062, map00362, map00640, map00071, map00280, map00410, map00310, map00627, map00380, map00592, map00903, map01130, map00650, map00360, map00720, map00281
Biosynthesis of antibiotics, Citrate cycle (TCA cycle), Carbon fixation pathways in prokaryotes	map01130, map00020, map00720
Tryptophan metabolism, Glyoxylate and dicarboxylate metabolism	map00380, map00630
Galactose metabolism, Phenylpropanoid biosynthesis, Glycosaminoglycan degradation, Starch and sucrose metabolism, Glycosphingolipid biosynthesis - ganglio series, Cyanoamino acid metabolism, Other glycan degradation, Sphingolipid metabolism	map00052, map00940, map00531, map00500, map00604, map00460, map00511, map00600
Alanine, aspartate and glutamate metabolism, Cyanoamino acid metabolism	map00250, map00460
Phenylpropanoid biosynthesis, Arachidonic acid metabolism, Drug metabolism - cytochrome P450, Glutathione metabolism, Drug metabolism - other enzymes, Metabolism of xenobiotics by cytochrome P450	map00940, map00590, map00982, map00480, map00983, map00980
Ubiquinone and other terpenoid-quinone biosynthesis, Riboflavin metabolism	map00130, map00740
Glycine, serine and threonine metabolism, Ubiquinone and other terpenoid-quinone biosynthesis, Pyruvate metabolism, Tropane, piperidine and pyridine alkaloid biosynthesis, Glyoxylate and dicarboxylate metabolism, Phenylalanine metabolism, Tyrosine metabolism	map00260, map00130, map00620, map00960, map00630, map00360, map00350
Ubiquinone and other terpenoid-quinone biosynthesis, Biosynthesis of siderophore group nonribosomal peptides, Biosynthesis of antibiotics	map00130, map01053, map01130
Retinol metabolism, Ascorbate and aldarate metabolism, Steroid hormone biosynthesis, Porphyrin and chlorophyll metabolism, Drug metabolism - cytochrome P450, Pentose and glucuronate interconversions, Drug metabolism - other enzymes, Glycosaminoglycan biosynthesis - heparan sulfate / heparin, Metabolism of xenobiotics by cytochrome P450, Mannose type O-glycan biosynthesis, Glycosaminoglycan biosyn…	map00830, map00053, map00140, map00860, map00982, map00040, map00983, map00534, map00980, map00515, map00532
Cysteine and methionine metabolism, Glycine, serine and threonine metabolism, D-Glutamine and D-glutamate metabolism, D-Arginine and D-ornithine metabolism, Biosynthesis of antibiotics	map00270, map00260, map00471, map00472, map01130
Steroid hormone biosynthesis, Steroid degradation	map00140, map00984
Lysine biosynthesis, Biosynthesis of antibiotics	map00300, map01130
Amino sugar and nucleotide sugar metabolism, Fructose and mannose metabolism	map00520, map00051
Folate biosynthesis	map00790
Glycolysis / Gluconeogenesis, Biosynthesis of antibiotics, Carbon fixation in photosynthetic organisms	map00010, map01130, map00710
Other glycan degradation	map00511
Cysteine and methionine metabolism, Glutathione metabolism	map00270, map00480
Nitrotoluene degradation, Amino sugar and nucleotide sugar metabolism, Drug metabolism - other enzymes, Caffeine metabolism	map00633, map00520, map00983, map00232
Retinol metabolism, Glycine, serine and threonine metabolism, Chloroalkane and chloroalkene degradation, Glycolysis / Gluconeogenesis, alpha-Linolenic acid metabolism, Biosynthesis of antibiotics, Fatty acid degradation, Drug metabolism - cytochrome P450, Metabolism of xenobiotics by cytochrome P450, Tyrosine metabolism, Naphthalene degradation	map00830, map00260, map00625, map00010, map00592, map01130, map00071, map00982, map00980, map00350, map00626
Ascorbate and aldarate metabolism, Pentose and glucuronate interconversions, Amino sugar and nucleotide sugar metabolism	map00053, map00040, map00520

## Sheet: ABDvsB (Down) KEGG and IDs
Pathway	Pathway ID
Glycolysis / Gluconeogenesis, Fructose and mannose metabolism, Amino sugar and nucleotide sugar metabolism, Galactose metabolism, Neomycin, kanamycin and gentamicin biosynthesis, Streptomycin biosynthesis, Biosynthesis of antibiotics, Inositol phosphate metabolism, Starch and sucrose metabolism	map00010, map00051, map00520, map00052, map00524, map00521, map01130, map00562, map00500
mTOR signaling pathway	map04150
Oxidative phosphorylation	map00190
Glycine, serine and threonine metabolism, Biosynthesis of antibiotics, Cysteine and methionine metabolism, Methane metabolism	map00260, map01130, map00270, map00680
Starch and sucrose metabolism, Cyanoamino acid metabolism, Phenylpropanoid biosynthesis	map00500, map00460, map00940
Phenylpropanoid biosynthesis	map00940
Purine metabolism, Thiamine metabolism	map00230, map00730
Purine metabolism	map00230
Ubiquinone and other terpenoid-quinone biosynthesis	map00130
Thiamine metabolism, Riboflavin metabolism	map00730, map00740
Drug metabolism - other enzymes	map00983
Th1 and Th2 cell differentiation, PD-L1 expression and PD-1 checkpoint pathway in cancer, T cell receptor signaling pathway	map04658, map05235, map04660
Phenylalanine metabolism, Phenylpropanoid biosynthesis	map00360, map00940
Pyruvate metabolism, Aminobenzoate degradation	map00620, map00627
Purine metabolism, Pyrimidine metabolism, Nicotinate and nicotinamide metabolism	map00230, map00240, map00760
Pyruvate metabolism, Limonene and pinene degradation, Fatty acid degradation, Biosynthesis of antibiotics, Valine, leucine and isoleucine degradation, Insect hormone biosynthesis, Glycerolipid metabolism, Glycolysis / Gluconeogenesis, Histidine metabolism, Lysine degradation, Chloroalkane and chloroalkene degradation, Tryptophan metabolism, Ascorbate and aldarate metabolism, beta-Alanine metaboli…	map00620, map00903, map00071, map01130, map00280, map00981, map00561, map00010, map00340, map00310, map00625, map00380, map00053, map00410, map00330
Phosphatidylinositol signaling system, Inositol phosphate metabolism	map04070, map00562
Arginine biosynthesis, Biosynthesis of antibiotics	map00220, map01130
Glycerophospholipid metabolism	map00564
Caffeine metabolism, Nitrotoluene degradation, Drug metabolism - other enzymes	map00232, map00633, map00983
Starch and sucrose metabolism	map00500
Steroid degradation, Steroid hormone biosynthesis	map00984, map00140
Glycerolipid metabolism, Cutin, suberine and wax biosynthesis	map00561, map00073
Riboflavin metabolism	map00740
Tryptophan metabolism	map00380
Diterpenoid biosynthesis	map00904
Glutathione metabolism, Ascorbate and aldarate metabolism, Phenylpropanoid biosynthesis	map00480, map00053, map00940
Cutin, suberine and wax biosynthesis	map00073
Purine metabolism, Biosynthesis of antibiotics	map00230, map01130
Glycine, serine and threonine metabolism, Biosynthesis of antibiotics, Phenylalanine, tyrosine and tryptophan biosynthesis	map00260, map01130, map00400
Glycerolipid metabolism, Galactose metabolism, Sphingolipid metabolism, Glycosphingolipid biosynthesis - globo and isoglobo series	map00561, map00052, map00600, map00603
Pentose and glucuronate interconversions	map00040
Sulfur metabolism	map00920
Porphyrin and chlorophyll metabolism	map00860
Lipoic acid metabolism	map00785
Folate biosynthesis, Riboflavin metabolism	map00790, map00740
Glutathione metabolism, Phenylpropanoid biosynthesis	map00480, map00940
Amino sugar and nucleotide sugar metabolism, Biosynthesis of antibiotics	map00520, map01130
Phenazine biosynthesis, Biosynthesis of antibiotics, Phenylalanine, tyrosine and tryptophan biosynthesis	map00405, map01130, map00400
Arginine biosynthesis, Alanine, aspartate and glutamate metabolism, Nitrogen metabolism, Glyoxylate and dicarboxylate metabolism	map00220, map00250, map00910, map00630
Fructose and mannose metabolism	map00051
Folate biosynthesis	map00790
Cysteine and methionine metabolism	map00270
Purine metabolism, Pentose phosphate pathway, Biosynthesis of antibiotics	map00230, map00030, map01130
Glycine, serine and threonine metabolism	map00260
Butanoate metabolism, Glyoxylate and dicarboxylate metabolism, Biosynthesis of antibiotics	map00650, map00630, map01130
Thiamine metabolism	map00730
Glutathione metabolism, Drug metabolism - cytochrome P450, Drug metabolism - other enzymes, Metabolism of xenobiotics by cytochrome P450	map00480, map00982, map00983, map00980
Indole alkaloid biosynthesis	map00901
Glycolysis / Gluconeogenesis, Fructose and mannose metabolism, Carbon fixation in photosynthetic organisms, Pentose phosphate pathway, Biosynthesis of antibiotics, Methane metabolism	map00010, map00051, map00710, map00030, map01130, map00680
Nitrogen metabolism	map00910
alpha-Linolenic acid metabolism	map00592
Tryptophan metabolism, Glyoxylate and dicarboxylate metabolism	map00380, map00630
Pantothenate and CoA biosynthesis	map00770
Valine, leucine and isoleucine degradation	map00280
Isoquinoline alkaloid biosynthesis, Tyrosine metabolism	map00950, map00350
Biosynthesis of antibiotics, Cysteine and methionine metabolism, Sulfur metabolism	map01130, map00270, map00920
Biosynthesis of antibiotics, Phenylalanine, tyrosine and tryptophan biosynthesis	map01130, map00400
Tropane, piperidine and pyridine alkaloid biosynthesis, Arginine biosynthesis, Alanine, aspartate and glutamate metabolism, Isoquinoline alkaloid biosynthesis, Novobiocin biosynthesis, Carbon fixation in photosynthetic organisms, Phenylalanine metabolism, Biosynthesis of antibiotics, Cysteine and methionine metabolism, Tyrosine metabolism, Phenylalanine, tyrosine and tryptophan biosynthesis, Argi…	map00960, map00220, map00250, map00950, map00401, map00710, map00360, map01130, map00270, map00350, map00400, map00330
Selenocompound metabolism, Cysteine and methionine metabolism	map00450, map00270
Nicotinate and nicotinamide metabolism	map00760
Sphingolipid metabolism	map00600
Butanoate metabolism, Alanine, aspartate and glutamate metabolism, Biotin metabolism	map00650, map00250, map00780
Drug metabolism - cytochrome P450	map00982
Purine metabolism, Pyrimidine metabolism, Biosynthesis of antibiotics, Drug metabolism - other enzymes	map00230, map00240, map01130, map00983
Pyrimidine metabolism, Drug metabolism - other enzymes	map00240, map00983
Glycosphingolipid biosynthesis - ganglio series, Galactose metabolism, Other glycan degradation, Sphingolipid metabolism, Glycosaminoglycan degradation	map00604, map00052, map00511, map00600, map00531
Thiamine metabolism, Selenocompound metabolism	map00730, map00450
Pyruvate metabolism, Carbon fixation in photosynthetic organisms	map00620, map00710
Glycerophospholipid metabolism, Glycerolipid metabolism, Phosphatidylinositol signaling system, Nicotinate and nicotinamide metabolism	map00564, map00561, map04070, map00760
Glycosphingolipid biosynthesis - globo and isoglobo series, Glycosphingolipid biosynthesis - lacto and neolacto series	map00603, map00601
N-Glycan biosynthesis	map00510
Pyrimidine metabolism	map00240
Arginine biosynthesis, Alanine, aspartate and glutamate metabolism, D-Glutamine and D-glutamate metabolism, Vitamin B6 metabolism	map00220, map00250, map00471, map00750
beta-Alanine metabolism, Arginine and proline metabolism	map00410, map00330
Glycerophospholipid metabolism, alpha-Linolenic acid metabolism, Drug metabolism - other enzymes	map00564, map00592, map00983
Glycine, serine and threonine metabolism, Biosynthesis of antibiotics, Methane metabolism	map00260, map01130, map00680
Tryptophan metabolism, Glyoxylate and dicarboxylate metabolism, Biosynthesis of antibiotics, Phenylpropanoid biosynthesis	map00380, map00630, map01130, map00940
Glycerophospholipid metabolism, Ether lipid metabolism, Phosphonate and phosphinate metabolism	map00564, map00565, map00440
Arginine biosynthesis, Alanine, aspartate and glutamate metabolism, D-Glutamine and D-glutamate metabolism	map00220, map00250, map00471
Glutathione metabolism, Pentose phosphate pathway, Biosynthesis of antibiotics	map00480, map00030, map01130
Biosynthesis of unsaturated fatty acids, Synthesis and degradation of ketone bodies, Propanoate metabolism, Pyruvate metabolism, Fatty acid degradation, Carbon fixation pathways in prokaryotes, Biosynthesis of antibiotics, Valine, leucine and isoleucine degradation, Benzoate degradation, Butanoate metabolism, Lysine degradation, Ethylbenzene degradation, Tryptophan metabolism, Fatty acid elongati…	map01040, map00072, map00640, map00620, map00071, map00720, map01130, map00280, map00362, map00650, map00310, map00642, map00380, map00062, map00630, map00592, map00281, map00900
Propanoate metabolism, Valine, leucine and isoleucine degradation, beta-Alanine metabolism	map00640, map00280, map00410
Betalain biosynthesis, Isoquinoline alkaloid biosynthesis, Phenylalanine metabolism, Tryptophan metabolism, Tyrosine metabolism	map00965, map00950, map00360, map00380, map00350
Nitrogen metabolism, Glyoxylate and dicarboxylate metabolism	map00910, map00630
Pyruvate metabolism, Glycolysis / Gluconeogenesis, Citrate cycle (TCA cycle), Carbon fixation in photosynthetic organisms, Carbon fixation pathways in prokaryotes, Biosynthesis of antibiotics, Methane metabolism	map00620, map00010, map00020, map00710, map00720, map01130, map00680
Aminoacyl-tRNA biosynthesis, Selenocompound metabolism	map00970, map00450
Aminoacyl-tRNA biosynthesis, Porphyrin and chlorophyll metabolism	map00970, map00860
Pyruvate metabolism, Glyoxylate and dicarboxylate metabolism, Biosynthesis of antibiotics	map00620, map00630, map01130
Galactose metabolism, Starch and sucrose metabolism	map00052, map00500
Various types of N-glycan biosynthesis, Glycosphingolipid biosynthesis - ganglio series, Amino sugar and nucleotide sugar metabolism, Other glycan degradation, Glycosaminoglycan degradation, Glycosphingolipid biosynthesis - globo and isoglobo series	map00513, map00604, map00520, map00511, map00531, map00603
Aminoacyl-tRNA biosynthesis	map00970
Porphyrin and chlorophyll metabolism, Mannose type O-glycan biosynthesis, Glycosaminoglycan biosynthesis - heparan sulfate / heparin, Drug metabolism - cytochrome P450, Drug metabolism - other enzymes, Glycosaminoglycan biosynthesis - chondroitin sulfate / dermatan sulfate, Ascorbate and aldarate metabolism, Metabolism of xenobiotics by cytochrome P450, Steroid hormone biosynthesis, Retinol metab…	map00860, map00515, map00534, map00982, map00983, map00532, map00053, map00980, map00140, map00830, map00040
Thiamine metabolism, Biosynthesis of antibiotics, Terpenoid backbone biosynthesis	map00730, map01130, map00900
Glycolysis / Gluconeogenesis, Fructose and mannose metabolism, Amino sugar and nucleotide sugar metabolism, Galactose metabolism, Neomycin, kanamycin and gentamicin biosynthesis, Streptomycin biosynthesis, Biosynthesis of antibiotics, Starch and sucrose metabolism	map00010, map00051, map00520, map00052, map00524, map00521, map01130, map00500
Biosynthesis of antibiotics, Terpenoid backbone biosynthesis	map01130, map00900
Drug metabolism - other enzymes, Pentose and glucuronate interconversions	map00983, map00040
Styrene degradation, Phenylalanine metabolism, Tryptophan metabolism, Aminobenzoate degradation, Arginine and proline metabolism	map00643, map00360, map00380, map00627, map00330
Glycolysis / Gluconeogenesis, Biosynthesis of antibiotics, Methane metabolism	map00010, map01130, map00680
Flavonoid biosynthesis	map00941
Citrate cycle (TCA cycle), Carbon fixation pathways in prokaryotes, Glyoxylate and dicarboxylate metabolism, Biosynthesis of antibiotics	map00020, map00720, map00630, map01130
Drug metabolism - cytochrome P450, Tryptophan metabolism, Vitamin B6 metabolism, Valine, leucine and isoleucine degradation, Nicotinate and nicotinamide metabolism, Tyrosine metabolism, Retinol metabolism	map00982, map00380, map00750, map00280, map00760, map00350, map00830
Pyruvate metabolism, Citrate cycle (TCA cycle), Carbon fixation in photosynthetic organisms, Carbon fixation pathways in prokaryotes, Glyoxylate and dicarboxylate metabolism, Biosynthesis of antibiotics, Cysteine and methionine metabolism, Methane metabolism	map00620, map00020, map00710, map00720, map00630, map01130, map00270, map00680
Amino sugar and nucleotide sugar metabolism	map00520
Arginine biosynthesis, Alanine, aspartate and glutamate metabolism, Nitrogen metabolism, D-Glutamine and D-glutamate metabolism	map00220, map00250, map00910, map00471
Galactose metabolism	map00052
Pyruvate metabolism, Glycine, serine and threonine metabolism, Glyoxylate and dicarboxylate metabolism	map00620, map00260, map00630
Glycerophospholipid metabolism, Glycerolipid metabolism, Ether lipid metabolism, Sphingolipid metabolism	map00564, map00561, map00565, map00600
Biosynthesis of antibiotics, Lysine biosynthesis, Monobactam biosynthesis	map01130, map00300, map00261
Glyoxylate and dicarboxylate metabolism, Biosynthesis of antibiotics	map00630, map01130
Fatty acid biosynthesis, Biotin metabolism	map00061, map00780
Flavone and flavonol biosynthesis, Tryptophan metabolism, Phenylpropanoid biosynthesis	map00944, map00380, map00940
Other glycan degradation, Sphingolipid metabolism, Starch and sucrose metabolism, Cyanoamino acid metabolism, Phenylpropanoid biosynthesis	map00511, map00600, map00500, map00460, map00940
Monoterpenoid biosynthesis, Biosynthesis of antibiotics	map00902, map01130
Biosynthesis of unsaturated fatty acids, Propanoate metabolism, Fatty acid degradation, alpha-Linolenic acid metabolism, beta-Alanine metabolism	map01040, map00640, map00071, map00592, map00410
Glycerophospholipid metabolism, Glycerolipid metabolism	map00564, map00561
Polyketide sugar unit biosynthesis, Streptomycin biosynthesis, Biosynthesis of antibiotics	map00523, map00521, map01130
Purine metabolism, Fructose and mannose metabolism, Starch and sucrose metabolism	map00230, map00051, map00500
Caffeine metabolism, Tryptophan metabolism, Nitrotoluene degradation, Drug metabolism - other enzymes	map00232, map00380, map00633, map00983
Alanine, aspartate and glutamate metabolism, Pyrimidine metabolism	map00250, map00240
Glycolysis / Gluconeogenesis, Biosynthesis of antibiotics	map00010, map01130
Glycerophospholipid metabolism, Various types of N-glycan biosynthesis, Ether lipid metabolism, Glycosphingolipid biosynthesis - ganglio series, Amino sugar and nucleotide sugar metabolism, Other glycan degradation, Glycosaminoglycan degradation, Glycosphingolipid biosynthesis - globo and isoglobo series, Inositol phosphate metabolism, Starch and sucrose metabolism, Cyanoamino acid metabolism, Ph…	map00564, map00513, map00565, map00604, map00520, map00511, map00531, map00603, map00562, map00500, map00460, map00940
Pyruvate metabolism, Limonene and pinene degradation, Fatty acid degradation, Biosynthesis of antibiotics, Valine, leucine and isoleucine degradation, Insect hormone biosynthesis, Glycerolipid metabolism, Glycolysis / Gluconeogenesis, Histidine metabolism, Lysine degradation, Chloroalkane and chloroalkene degradation, Pentose phosphate pathway, Tryptophan metabolism, Ascorbate and aldarate metabo…	map00620, map00903, map00071, map01130, map00280, map00981, map00561, map00010, map00340, map00310, map00625, map00030, map00380, map00053, map00410, map00330
Fructose and mannose metabolism, Carbon fixation in photosynthetic organisms, Pentose phosphate pathway, Biosynthesis of antibiotics	map00051, map00710, map00030, map01130
Arginine and proline metabolism	map00330
Glycolysis / Gluconeogenesis, Carbon fixation in photosynthetic organisms, Biosynthesis of antibiotics	map00010, map00710, map01130
Carotenoid biosynthesis	map00906
Biosynthesis of unsaturated fatty acids, Fatty acid biosynthesis	map01040, map00061
Fatty acid biosynthesis	map00061
Various types of N-glycan biosynthesis, N-Glycan biosynthesis	map00513, map00510
Butanoate metabolism, Synthesis and degradation of ketone bodies, Biosynthesis of antibiotics, Valine, leucine and isoleucine degradation, Terpenoid backbone biosynthesis	map00650, map00072, map01130, map00280, map00900
Purine metabolism, Glutathione metabolism, Pyrimidine metabolism, Drug metabolism - other enzymes	map00230, map00480, map00240, map00983
Glycerolipid metabolism, Glycolysis / Gluconeogenesis, Fructose and mannose metabolism, Folate biosynthesis, Galactose metabolism, Biosynthesis of antibiotics, Caprolactam degradation, Pentose and glucuronate interconversions	map00561, map00010, map00051, map00790, map00052, map01130, map00930, map00040
Pyruvate metabolism, Carbon fixation in photosynthetic organisms, Carbon fixation pathways in prokaryotes	map00620, map00710, map00720
Glycerolipid metabolism, Drug metabolism - other enzymes	map00561, map00983
Amino sugar and nucleotide sugar metabolism, Starch and sucrose metabolism	map00520, map00500
Purine metabolism, Thiamine metabolism, Biosynthesis of antibiotics	map00230, map00730, map01130
Linoleic acid metabolism, alpha-Linolenic acid metabolism	map00591, map00592
Purine metabolism, Riboflavin metabolism, Pantothenate and CoA biosynthesis, Pyrimidine metabolism, Starch and sucrose metabolism, Nicotinate and nicotinamide metabolism	map00230, map00740, map00770, map00240, map00500, map00760
Pyruvate metabolism, Citrate cycle (TCA cycle), Carbon fixation in photosynthetic organisms, Carbon fixation pathways in prokaryotes, Glyoxylate and dicarboxylate metabolism, Biosynthesis of antibiotics, Cysteine and methionine metabolism, Methane metabolism, Nicotinate and nicotinamide metabolism	map00620, map00020, map00710, map00720, map00630, map01130, map00270, map00680, map00760
Steroid biosynthesis	map00100
Fatty acid elongation, Drug metabolism - other enzymes	map00062, map00983
Propanoate metabolism, Limonene and pinene degradation, Fatty acid degradation, Carbon fixation pathways in prokaryotes, Biosynthesis of antibiotics, Caprolactam degradation, Valine, leucine and isoleucine degradation, Benzoate degradation, Aminobenzoate degradation, Butanoate metabolism, Lysine degradation, Phenylalanine metabolism, Tryptophan metabolism, Fatty acid elongation, alpha-Linolenic a…	map00640, map00903, map00071, map00720, map01130, map00930, map00280, map00362, map00627, map00650, map00310, map00360, map00380, map00062, map00592, map00281, map00410
Fructose and mannose metabolism, Other glycan degradation	map00051, map00511
Purine metabolism, One carbon pool by folate, Biosynthesis of antibiotics	map00230, map00670, map01130
Glycolysis / Gluconeogenesis, Fructose and mannose metabolism, Galactose metabolism, Pentose phosphate pathway, Biosynthesis of antibiotics, Methane metabolism	map00010, map00051, map00052, map00030, map01130, map00680
Glycerolipid metabolism	map00561
Carbon fixation in photosynthetic organisms, Glyoxylate and dicarboxylate metabolism, Biosynthesis of antibiotics	map00710, map00630, map01130
Propanoate metabolism, beta-Alanine metabolism	map00640, map00410
Glycerophospholipid metabolism, Ether lipid metabolism, Phosphatidylinositol signaling system, Inositol phosphate metabolism	map00564, map00565, map04070, map00562
Ubiquinone and other terpenoid-quinone biosynthesis, Biosynthesis of secondary metabolites - unclassified, Phenylpropanoid biosynthesis	map00130, map00999, map00940
Citrate cycle (TCA cycle), Carbon fixation pathways in prokaryotes, Biosynthesis of antibiotics	map00020, map00720, map01130
Histidine metabolism	map00340
Glycerophospholipid metabolism, Phosphatidylinositol signaling system	map00564, map04070
Porphyrin and chlorophyll metabolism, Flavone and flavonol biosynthesis, Glycosaminoglycan degradation, Drug metabolism - other enzymes, Pentose and glucuronate interconversions	map00860, map00944, map00531, map00983, map00040
Biosynthesis of unsaturated fatty acids, Fatty acid elongation	map01040, map00062
Glutathione metabolism, Cysteine and methionine metabolism	map00480, map00270
Fructose and mannose metabolism, Amino sugar and nucleotide sugar metabolism	map00051, map00520
C5-Branched dibasic acid metabolism, Benzoate degradation	map00660, map00362
Glycerophospholipid metabolism, Ether lipid metabolism, Linoleic acid metabolism, Arachidonic acid metabolism, alpha-Linolenic acid metabolism, Drug metabolism - other enzymes	map00564, map00565, map00591, map00590, map00592, map00983
Lysine degradation, Biosynthesis of antibiotics	map00310, map01130
Cysteine and methionine metabolism, Arginine and proline metabolism	map00270, map00330
Butanoate metabolism, Synthesis and degradation of ketone bodies, Geraniol degradation, Valine, leucine and isoleucine degradation	map00650, map00072, map00281, map00280
Arginine biosynthesis, Alanine, aspartate and glutamate metabolism, D-Glutamine and D-glutamate metabolism, Nicotinate and nicotinamide metabolism	map00220, map00250, map00471, map00760
Zeatin biosynthesis	map00908
Ubiquinone and other terpenoid-quinone biosynthesis, Phenylalanine metabolism, Tyrosine metabolism	map00130, map00360, map00350
Ascorbate and aldarate metabolism, Inositol phosphate metabolism	map00053, map00562
Glutathione metabolism	map00480
Streptomycin biosynthesis, Phosphatidylinositol signaling system, Biosynthesis of antibiotics, Inositol phosphate metabolism	map00521, map04070, map01130, map00562
D-Alanine metabolism, Peptidoglycan biosynthesis	map00473, map00550
Propanoate metabolism, Pyruvate metabolism, Glycolysis / Gluconeogenesis, Glycine, serine and threonine metabolism, Citrate cycle (TCA cycle), Lysine degradation, Tryptophan metabolism, Biosynthesis of antibiotics, Valine, leucine and isoleucine degradation	map00640, map00620, map00010, map00260, map00020, map00310, map00380, map01130, map00280
Terpenoid backbone biosynthesis	map00900
Propanoate metabolism, Limonene and pinene degradation, Fatty acid degradation, Carbon fixation pathways in prokaryotes, Biosynthesis of antibiotics, Caprolactam degradation, Valine, leucine and isoleucine degradation, Benzoate degradation, Aminobenzoate degradation, Butanoate metabolism, Lysine degradation, Toluene degradation, Phenylalanine metabolism, Tryptophan metabolism, Fatty acid elongati…	map00640, map00903, map00071, map00720, map01130, map00930, map00280, map00362, map00627, map00650, map00310, map00623, map00360, map00380, map00062, map00592, map00281, map00410
Biosynthesis of antibiotics, Arginine and proline metabolism	map01130, map00330
N-Glycan biosynthesis, Steroid degradation	map00510, map00984
Purine metabolism, Glycerophospholipid metabolism	map00230, map00564
Steroid biosynthesis, Carotenoid biosynthesis, Biosynthesis of antibiotics, Sesquiterpenoid and triterpenoid biosynthesis, Terpenoid backbone biosynthesis	map00100, map00906, map01130, map00909, map00900
Pyruvate metabolism	map00620
Glyoxylate and dicarboxylate metabolism	map00630
Vitamin B6 metabolism	map00750
Ubiquinone and other terpenoid-quinone biosynthesis, Riboflavin metabolism	map00130, map00740
Porphyrin and chlorophyll metabolism, Drug metabolism - cytochrome P450, Drug metabolism - other enzymes, Ascorbate and aldarate metabolism, Metabolism of xenobiotics by cytochrome P450, Steroid hormone biosynthesis, Retinol metabolism, Pentose and glucuronate interconversions	map00860, map00982, map00983, map00053, map00980, map00140, map00830, map00040
Glutathione metabolism, Drug metabolism - cytochrome P450, Arachidonic acid metabolism, Drug metabolism - other enzymes, Metabolism of xenobiotics by cytochrome P450, Phenylpropanoid biosynthesis	map00480, map00982, map00590, map00983, map00980, map00940
Pyruvate metabolism, Glyoxylate and dicarboxylate metabolism	map00620, map00630
Naphthalene degradation, Glycolysis / Gluconeogenesis, Glycine, serine and threonine metabolism, Fatty acid degradation, Drug metabolism - cytochrome P450, Chloroalkane and chloroalkene degradation, Carotenoid biosynthesis, Biosynthesis of antibiotics, alpha-Linolenic acid metabolism, Tyrosine metabolism, Metabolism of xenobiotics by cytochrome P450, Retinol metabolism	map00626, map00010, map00260, map00071, map00982, map00625, map00906, map01130, map00592, map00350, map00980, map00830
Amino sugar and nucleotide sugar metabolism, Caffeine metabolism, Nitrotoluene degradation, Drug metabolism - other enzymes	map00520, map00232, map00633, map00983
Arginine biosynthesis, Alanine, aspartate and glutamate metabolism, Nitrogen metabolism, D-Glutamine and D-glutamate metabolism, Taurine and hypotaurine metabolism	map00220, map00250, map00910, map00471, map00430
Pyruvate metabolism, Glycolysis / Gluconeogenesis, Citrate cycle (TCA cycle), Carbon fixation in photosynthetic organisms, Biosynthesis of antibiotics	map00620, map00010, map00020, map00710, map01130
Selenocompound metabolism	map00450
Aminoacyl-tRNA biosynthesis, Drug metabolism - other enzymes	map00970, map00983
C5-Branched dibasic acid metabolism, Valine, leucine and isoleucine biosynthesis	map00660, map00290
Glycine, serine and threonine metabolism, Cysteine and methionine metabolism	map00260, map00270
Purine metabolism, Pyruvate metabolism, Glycolysis / Gluconeogenesis, Biosynthesis of antibiotics	map00230, map00620, map00010, map01130
Glutathione metabolism, Cysteine and methionine metabolism, Arginine and proline metabolism	map00480, map00270, map00330
Propanoate metabolism, Pyruvate metabolism, Glycolysis / Gluconeogenesis, Carbon fixation pathways in prokaryotes, Glyoxylate and dicarboxylate metabolism, Biosynthesis of antibiotics, Methane metabolism	map00640, map00620, map00010, map00720, map00630, map01130, map00680
Glutathione metabolism, Selenocompound metabolism	map00480, map00450
Butanoate metabolism, Citrate cycle (TCA cycle), Oxidative phosphorylation, Carbon fixation pathways in prokaryotes, Biosynthesis of antibiotics	map00650, map00020, map00190, map00720, map01130
Glutathione metabolism, Styrene degradation, Drug metabolism - cytochrome P450, Drug metabolism - other enzymes, Tyrosine metabolism, Metabolism of xenobiotics by cytochrome P450	map00480, map00643, map00982, map00983, map00350, map00980
Fatty acid biosynthesis, Fatty acid degradation	map00061, map00071
Glycerophospholipid metabolism, Glycerolipid metabolism, Ether lipid metabolism, Sphingolipid metabolism, N-Glycan biosynthesis	map00564, map00561, map00565, map00600, map00510
Pyruvate metabolism, Citrate cycle (TCA cycle), Carbon fixation pathways in prokaryotes, Biosynthesis of antibiotics	map00620, map00020, map00720, map01130
Ascorbate and aldarate metabolism	map00053
Ubiquinone and other terpenoid-quinone biosynthesis, Pyruvate metabolism, Tropane, piperidine and pyridine alkaloid biosynthesis, Glycine, serine and threonine metabolism, Phenylalanine metabolism, Glyoxylate and dicarboxylate metabolism, Tyrosine metabolism	map00130, map00620, map00960, map00260, map00360, map00630, map00350
Novobiocin biosynthesis, Biosynthesis of antibiotics, Phenylalanine, tyrosine and tryptophan biosynthesis	map00401, map01130, map00400
Styrene degradation, Nitrogen metabolism, Tryptophan metabolism, Fluorobenzoate degradation, Aminobenzoate degradation, Cyanoamino acid metabolism	map00643, map00910, map00380, map00364, map00627, map00460
Purine metabolism, Arginine biosynthesis, Atrazine degradation	map00230, map00220, map00791
Arginine biosynthesis, Caffeine metabolism, Biosynthesis of antibiotics, Nitrotoluene degradation, Drug metabolism - other enzymes	map00220, map00232, map01130, map00633, map00983
Glucosinolate biosynthesis, Pantothenate and CoA biosynthesis, Biosynthesis of antibiotics, Cysteine and methionine metabolism, Valine, leucine and isoleucine biosynthesis, Valine, leucine and isoleucine degradation	map00966, map00770, map01130, map00270, map00290, map00280
Other glycan degradation	map00511
Fatty acid elongation	map00062
Lipopolysaccharide biosynthesis	map00540
Glycosphingolipid biosynthesis - ganglio series, Galactose metabolism, Other glycan degradation, Sphingolipid metabolism, Glycosaminoglycan degradation, Starch and sucrose metabolism, Cyanoamino acid metabolism, Phenylpropanoid biosynthesis	map00604, map00052, map00511, map00600, map00531, map00500, map00460, map00940
Carbapenem biosynthesis, Biosynthesis of antibiotics, Arginine and proline metabolism	map00332, map01130, map00330
Caffeine metabolism, Lysine degradation, Tryptophan metabolism, Nitrotoluene degradation, Drug metabolism - other enzymes	map00232, map00310, map00380, map00633, map00983
Purine metabolism, Nicotinate and nicotinamide metabolism	map00230, map00760
Glycerophospholipid metabolism, Glycerolipid metabolism, Ether lipid metabolism, Drug metabolism - other enzymes	map00564, map00561, map00565, map00983
Butanoate metabolism, Fatty acid degradation, Lysine degradation, Toluene degradation, Carbon fixation pathways in prokaryotes, Tryptophan metabolism, Fatty acid elongation, Biosynthesis of antibiotics, Caprolactam degradation, Geraniol degradation, Valine, leucine and isoleucine degradation, Benzoate degradation	map00650, map00071, map00310, map00623, map00720, map00380, map00062, map01130, map00930, map00281, map00280, map00362
Sesquiterpenoid and triterpenoid biosynthesis	map00909
Folate biosynthesis, Glucosinolate biosynthesis, Pantothenate and CoA biosynthesis, Biosynthesis of antibiotics, Cysteine and methionine metabolism, Valine, leucine and isoleucine biosynthesis, Valine, leucine and isoleucine degradation	map00790, map00966, map00770, map01130, map00270, map00290, map00280
Alanine, aspartate and glutamate metabolism, Cyanoamino acid metabolism	map00250, map00460
Glycine, serine and threonine metabolism, Biosynthesis of antibiotics, Cysteine and methionine metabolism, Lysine biosynthesis, Monobactam biosynthesis	map00260, map01130, map00270, map00300, map00261
Glutathione metabolism, Drug metabolism - cytochrome P450, Drug metabolism - other enzymes, Nicotinate and nicotinamide metabolism, Metabolism of xenobiotics by cytochrome P450	map00480, map00982, map00983, map00760, map00980
Glycolysis / Gluconeogenesis, Amino sugar and nucleotide sugar metabolism, Pentose phosphate pathway, Biosynthesis of antibiotics, Starch and sucrose metabolism	map00010, map00520, map00030, map01130, map00500
Other glycan degradation, Sphingolipid metabolism	map00511, map00600
Naphthalene degradation, Glycolysis / Gluconeogenesis, Glycine, serine and threonine metabolism, Fatty acid degradation, Drug metabolism - cytochrome P450, Chloroalkane and chloroalkene degradation, Biosynthesis of antibiotics, alpha-Linolenic acid metabolism, Methane metabolism, Tyrosine metabolism, Metabolism of xenobiotics by cytochrome P450, Retinol metabolism	map00626, map00010, map00260, map00071, map00982, map00625, map01130, map00592, map00680, map00350, map00980, map00830
Pentose phosphate pathway	map00030
Fructose and mannose metabolism, Pentose and glucuronate interconversions	map00051, map00040
Glycolysis / Gluconeogenesis, Galactose metabolism, Biosynthesis of antibiotics	map00010, map00052, map01130
Butanoate metabolism, Alanine, aspartate and glutamate metabolism, Taurine and hypotaurine metabolism, beta-Alanine metabolism	map00650, map00250, map00430, map00410
Glutathione metabolism, Arachidonic acid metabolism, Phenylpropanoid biosynthesis	map00480, map00590, map00940
Amino sugar and nucleotide sugar metabolism, Galactose metabolism	map00520, map00052
Glutathione metabolism, Drug metabolism - cytochrome P450, Drug metabolism - other enzymes, Ascorbate and aldarate metabolism, Metabolism of xenobiotics by cytochrome P450	map00480, map00982, map00983, map00053, map00980
Carbon fixation in photosynthetic organisms	map00710
Propanoate metabolism, Pyruvate metabolism, Glycolysis / Gluconeogenesis, Biosynthesis of antibiotics, Cysteine and methionine metabolism	map00640, map00620, map00010, map01130, map00270
Amino sugar and nucleotide sugar metabolism, Ascorbate and aldarate metabolism	map00520, map00053
Carbon fixation in photosynthetic organisms, Pentose phosphate pathway, Biosynthesis of ansamycins, Biosynthesis of antibiotics	map00710, map00030, map01051, map01130
Tyrosine metabolism	map00350
Pyruvate metabolism, Glycolysis / Gluconeogenesis, Citrate cycle (TCA cycle), Biosynthesis of antibiotics	map00620, map00010, map00020, map01130
Porphyrin and chlorophyll metabolism, Drug metabolism - other enzymes	map00860, map00983
Citrate cycle (TCA cycle), Glyoxylate and dicarboxylate metabolism, Biosynthesis of antibiotics	map00020, map00630, map01130
Fructose and mannose metabolism, Amino sugar and nucleotide sugar metabolism, Biosynthesis of antibiotics	map00051, map00520, map01130
Purine metabolism, Drug metabolism - other enzymes	map00230, map00983
Peptidoglycan biosynthesis	map00550
Benzoxazinoid biosynthesis	map00402
Glycerolipid metabolism, Amino sugar and nucleotide sugar metabolism, Galactose metabolism, Biosynthesis of antibiotics, Ascorbate and aldarate metabolism, Starch and sucrose metabolism, Pentose and glucuronate interconversions	map00561, map00520, map00052, map01130, map00053, map00500, map00040
Alanine, aspartate and glutamate metabolism	map00250
Amino sugar and nucleotide sugar metabolism, Ascorbate and aldarate metabolism, Pentose and glucuronate interconversions	map00520, map00053, map00040
Purine metabolism, Alanine, aspartate and glutamate metabolism	map00230, map00250
Glycerophospholipid metabolism, Ether lipid metabolism	map00564, map00565
One carbon pool by folate, Carbon fixation pathways in prokaryotes	map00670, map00720
Glycosylphosphatidylinositol (GPI)-anchor biosynthesis	map00563
Biosynthesis of antibiotics, Cysteine and methionine metabolism, Terpenoid backbone biosynthesis	map01130, map00270, map00900
Pentose phosphate pathway, Biosynthesis of antibiotics, Drug metabolism - other enzymes	map00030, map01130, map00983
Glutathione metabolism, Biosynthesis of antibiotics, Arginine and proline metabolism	map00480, map01130, map00330
Butanoate metabolism, C5-Branched dibasic acid metabolism, Pantothenate and CoA biosynthesis, Biosynthesis of antibiotics, Valine, leucine and isoleucine biosynthesis	map00650, map00660, map00770, map01130, map00290
Glycerolipid metabolism, Methane metabolism	map00561, map00680
Carbon fixation in photosynthetic organisms, Pentose phosphate pathway, Biosynthesis of antibiotics, Pentose and glucuronate interconversions	map00710, map00030, map01130, map00040
Purine metabolism, Selenocompound metabolism, Biosynthesis of antibiotics, Sulfur metabolism, Monobactam biosynthesis	map00230, map00450, map01130, map00920, map00261

## Sheet: ABDvsD (Up) KEGG and IDs
Pathway	Pathway ID
Glyoxylate and dicarboxylate metabolism, Biosynthesis of antibiotics	map00630, map01130
Nitrogen metabolism	map00910
Lysine degradation	map00310
Oxidative phosphorylation	map00190
Cyanoamino acid metabolism, Starch and sucrose metabolism, Phenylpropanoid biosynthesis	map00460, map00500, map00940
Pentose and glucuronate interconversions	map00040
Purine metabolism, Thiamine metabolism	map00230, map00730
Galactose metabolism, Biosynthesis of antibiotics, Glycolysis / Gluconeogenesis	map00052, map01130, map00010
Vitamin B6 metabolism, Tyrosine metabolism, Drug metabolism - cytochrome P450, Tryptophan metabolism, Valine, leucine and isoleucine degradation, Nicotinate and nicotinamide metabolism, Retinol metabolism	map00750, map00350, map00982, map00380, map00280, map00760, map00830
Phenylpropanoid biosynthesis	map00940
Starch and sucrose metabolism	map00500
Fatty acid biosynthesis, Fatty acid degradation	map00061, map00071
Porphyrin and chlorophyll metabolism	map00860
Selenocompound metabolism, Cysteine and methionine metabolism	map00450, map00270
Phenylalanine metabolism, Phenylpropanoid biosynthesis	map00360, map00940
beta-Alanine metabolism, Valine, leucine and isoleucine degradation, Inositol phosphate metabolism, Propanoate metabolism	map00410, map00280, map00562, map00640
Nicotinate and nicotinamide metabolism, Pyrimidine metabolism, Purine metabolism	map00760, map00240, map00230
Ubiquinone and other terpenoid-quinone biosynthesis	map00130
Various types of N-glycan biosynthesis, N-Glycan biosynthesis	map00513, map00510
Drug metabolism - cytochrome P450, Metabolism of xenobiotics by cytochrome P450, Drug metabolism - other enzymes, Glutathione metabolism	map00982, map00980, map00983, map00480
Biosynthesis of unsaturated fatty acids, Benzoate degradation, Ethylbenzene degradation, Biosynthesis of antibiotics, alpha-Linolenic acid metabolism, Valine, leucine and isoleucine degradation, Fatty acid elongation, Fatty acid degradation, Geraniol degradation	map01040, map00362, map00642, map01130, map00592, map00280, map00062, map00071, map00281
Other glycan degradation, Fructose and mannose metabolism	map00511, map00051
Steroid hormone biosynthesis, Steroid degradation	map00140, map00984
Glycerophospholipid metabolism	map00564
Amino sugar and nucleotide sugar metabolism	map00520
Aminoacyl-tRNA biosynthesis, Drug metabolism - other enzymes	map00970, map00983
Drug metabolism - other enzymes	map00983
Biosynthesis of antibiotics, Arginine biosynthesis	map01130, map00220
Flavonoid biosynthesis	map00941
Tyrosine metabolism, Isoquinoline alkaloid biosynthesis	map00350, map00950
Biosynthesis of antibiotics, Glycolysis / Gluconeogenesis	map01130, map00010
Biosynthesis of antibiotics, Terpenoid backbone biosynthesis	map01130, map00900
Purine metabolism	map00230
Galactose metabolism, Starch and sucrose metabolism, Biosynthesis of antibiotics, Fructose and mannose metabolism, Streptomycin biosynthesis, Amino sugar and nucleotide sugar metabolism, Glycolysis / Gluconeogenesis, Neomycin, kanamycin and gentamicin biosynthesis	map00052, map00500, map01130, map00051, map00521, map00520, map00010, map00524
Insect hormone biosynthesis, Limonene and pinene degradation, beta-Alanine metabolism, Ascorbate and aldarate metabolism, Glycine, serine and threonine metabolism, Arginine and proline metabolism, Chloroalkane and chloroalkene degradation, Fatty acid degradation, Lysine degradation, Histidine metabolism, Biosynthesis of antibiotics, Tryptophan metabolism, Pyruvate metabolism, Valine, leucine and …	map00981, map00903, map00410, map00053, map00260, map00330, map00625, map00071, map00310, map00340, map01130, map00380, map00620, map00280, map00561, map00010
PD-L1 expression and PD-1 checkpoint pathway in cancer, Th1 and Th2 cell differentiation, T cell receptor signaling pathway	map05235, map04658, map04660
Cysteine and methionine metabolism	map00270
Monobactam biosynthesis, Biosynthesis of antibiotics, Cysteine and methionine metabolism, Glycine, serine and threonine metabolism, Lysine biosynthesis	map00261, map01130, map00270, map00260, map00300
Biosynthesis of antibiotics, Carbon fixation pathways in prokaryotes, Citrate cycle (TCA cycle)	map01130, map00720, map00020
Biosynthesis of antibiotics, D-Glutamine and D-glutamate metabolism, Cysteine and methionine metabolism, Glycine, serine and threonine metabolism, D-Arginine and D-ornithine metabolism, Lysine biosynthesis	map01130, map00471, map00270, map00260, map00472, map00300
Aminoacyl-tRNA biosynthesis	map00970
Sulfur metabolism, Purine metabolism	map00920, map00230
Cysteine and methionine metabolism, Arginine and proline metabolism	map00270, map00330
Biosynthesis of antibiotics, Amino sugar and nucleotide sugar metabolism, Alanine, aspartate and glutamate metabolism	map01130, map00520, map00250
Galactose metabolism, Biosynthesis of antibiotics, Fructose and mannose metabolism, Methane metabolism, Pentose phosphate pathway, Glycolysis / Gluconeogenesis	map00052, map01130, map00051, map00680, map00030, map00010
Glyoxylate and dicarboxylate metabolism, Biosynthesis of antibiotics, Glycine, serine and threonine metabolism, Glycerolipid metabolism	map00630, map01130, map00260, map00561
Galactose metabolism, Starch and sucrose metabolism	map00052, map00500
Glycerophospholipid metabolism, Purine metabolism	map00564, map00230
Glyoxylate and dicarboxylate metabolism, Biosynthesis of antibiotics, Pyruvate metabolism, Methane metabolism, Carbon fixation pathways in prokaryotes, Glycolysis / Gluconeogenesis, Propanoate metabolism	map00630, map01130, map00620, map00680, map00720, map00010, map00640
mTOR signaling pathway	map04150
Alanine, aspartate and glutamate metabolism	map00250
Biosynthesis of antibiotics, Fructose and mannose metabolism, Inositol phosphate metabolism, Glycolysis / Gluconeogenesis, Carbon fixation in photosynthetic organisms	map01130, map00051, map00562, map00010, map00710
Pentose and glucuronate interconversions, Drug metabolism - other enzymes	map00040, map00983
Riboflavin metabolism, Thiamine metabolism	map00740, map00730
Porphyrin and chlorophyll metabolism, Steroid hormone biosynthesis, Ascorbate and aldarate metabolism, Drug metabolism - cytochrome P450, Glycosaminoglycan biosynthesis - heparan sulfate / heparin, Mannose type O-glycan biosynthesis, Pentose and glucuronate interconversions, Metabolism of xenobiotics by cytochrome P450, Drug metabolism - other enzymes, Retinol metabolism, Glycosaminoglycan biosyn…	map00860, map00140, map00053, map00982, map00534, map00515, map00040, map00980, map00983, map00830, map00532
Riboflavin metabolism	map00740
Folate biosynthesis	map00790
Steroid biosynthesis	map00100
Biosynthesis of antibiotics, Butanoate metabolism, Terpenoid backbone biosynthesis, Valine, leucine and isoleucine degradation, Synthesis and degradation of ketone bodies	map01130, map00650, map00900, map00280, map00072
Biosynthesis of antibiotics, Phenylalanine, tyrosine and tryptophan biosynthesis	map01130, map00400
Biosynthesis of antibiotics, Pentose phosphate pathway, Purine metabolism	map01130, map00030, map00230
Valine, leucine and isoleucine degradation	map00280
Glycosaminoglycan degradation, Various types of N-glycan biosynthesis, Other glycan degradation, Glycosphingolipid biosynthesis - ganglio series, Glycosphingolipid biosynthesis - globo and isoglobo series, Amino sugar and nucleotide sugar metabolism	map00531, map00513, map00511, map00604, map00603, map00520
Vitamin B6 metabolism	map00750
Glycine, serine and threonine metabolism	map00260
Glyoxylate and dicarboxylate metabolism, Nitrogen metabolism, Arginine biosynthesis, Alanine, aspartate and glutamate metabolism	map00630, map00910, map00220, map00250
Caffeine metabolism, Drug metabolism - other enzymes, Nitrotoluene degradation	map00232, map00983, map00633
Pyruvate metabolism, Carbon fixation in photosynthetic organisms	map00620, map00710
Starch and sucrose metabolism, Pantothenate and CoA biosynthesis, Nicotinate and nicotinamide metabolism, Pyrimidine metabolism, Riboflavin metabolism, Purine metabolism	map00500, map00770, map00760, map00240, map00740, map00230
Galactose metabolism	map00052
Vitamin B6 metabolism, Biosynthesis of antibiotics, Methane metabolism, Cysteine and methionine metabolism, Glycine, serine and threonine metabolism	map00750, map01130, map00680, map00270, map00260
Porphyrin and chlorophyll metabolism, Glycosaminoglycan degradation, Flavone and flavonol biosynthesis, Pentose and glucuronate interconversions, Drug metabolism - other enzymes	map00860, map00531, map00944, map00040, map00983
Nicotinate and nicotinamide metabolism	map00760
Vitamin B6 metabolism, Glycine, serine and threonine metabolism	map00750, map00260
alpha-Linolenic acid metabolism	map00592
Cutin, suberine and wax biosynthesis, Glycerolipid metabolism	map00073, map00561
Pantothenate and CoA biosynthesis	map00770
Biosynthesis of antibiotics, Phenylalanine, tyrosine and tryptophan biosynthesis, Glycine, serine and threonine metabolism	map01130, map00400, map00260
Biosynthesis of antibiotics, Pyruvate metabolism, Glycolysis / Gluconeogenesis, Citrate cycle (TCA cycle)	map01130, map00620, map00010, map00020
Lipoic acid metabolism	map00785
Glycosaminoglycan degradation, Galactose metabolism, Other glycan degradation, Cyanoamino acid metabolism, Starch and sucrose metabolism, Glycosphingolipid biosynthesis - ganglio series, Sphingolipid metabolism, Phenylpropanoid biosynthesis	map00531, map00052, map00511, map00460, map00500, map00604, map00600, map00940
Biosynthesis of antibiotics, Methane metabolism, Cysteine and methionine metabolism, Glycine, serine and threonine metabolism	map01130, map00680, map00270, map00260
Sphingolipid metabolism	map00600
Terpenoid backbone biosynthesis	map00900
Tyrosine metabolism, Styrene degradation	map00350, map00643
Biosynthesis of antibiotics, Tyrosine metabolism, alpha-Linolenic acid metabolism, Drug metabolism - cytochrome P450, Methane metabolism, Glycine, serine and threonine metabolism, Metabolism of xenobiotics by cytochrome P450, Chloroalkane and chloroalkene degradation, Glycolysis / Gluconeogenesis, Retinol metabolism, Naphthalene degradation, Fatty acid degradation	map01130, map00350, map00592, map00982, map00680, map00260, map00980, map00625, map00010, map00830, map00626, map00071
Pyrimidine metabolism, Drug metabolism - other enzymes	map00240, map00983
Zeatin biosynthesis	map00908
Histidine metabolism	map00340
Pyruvate metabolism, Valine, leucine and isoleucine biosynthesis	map00620, map00290
Biosynthesis of antibiotics, Arginine and proline metabolism, Carbapenem biosynthesis	map01130, map00330, map00332
Biosynthesis of antibiotics, Glycolysis / Gluconeogenesis, Carbon fixation in photosynthetic organisms	map01130, map00010, map00710
Phosphatidylinositol signaling system, Inositol phosphate metabolism	map04070, map00562
Pyrimidine metabolism	map00240
Selenocompound metabolism, Glutathione metabolism	map00450, map00480
beta-Alanine metabolism, Pantothenate and CoA biosynthesis, Pyrimidine metabolism, Drug metabolism - other enzymes	map00410, map00770, map00240, map00983
beta-Alanine metabolism, Arginine and proline metabolism	map00410, map00330
Caffeine metabolism, Drug metabolism - other enzymes, Purine metabolism	map00232, map00983, map00230
Biosynthesis of antibiotics, Fructose and mannose metabolism, Methane metabolism, Pentose phosphate pathway, Glycolysis / Gluconeogenesis, Carbon fixation in photosynthetic organisms	map01130, map00051, map00680, map00030, map00010, map00710
D-Glutamine and D-glutamate metabolism, Arginine biosynthesis, Alanine, aspartate and glutamate metabolism	map00471, map00220, map00250
Sulfur metabolism	map00920
Biosynthesis of antibiotics, Pentose phosphate pathway, Glutathione metabolism	map01130, map00030, map00480
Biosynthesis of antibiotics, Methane metabolism, Glycine, serine and threonine metabolism	map01130, map00680, map00260
Biosynthesis of antibiotics, Pyruvate metabolism, Cysteine and methionine metabolism, Glycolysis / Gluconeogenesis, Propanoate metabolism	map01130, map00620, map00270, map00010, map00640
C5-Branched dibasic acid metabolism, Valine, leucine and isoleucine biosynthesis	map00660, map00290
Biosynthesis of unsaturated fatty acids, Fatty acid biosynthesis	map01040, map00061
Biosynthesis of antibiotics, Pyruvate metabolism, Methane metabolism, Carbon fixation pathways in prokaryotes, Glycolysis / Gluconeogenesis, Citrate cycle (TCA cycle), Carbon fixation in photosynthetic organisms	map01130, map00620, map00680, map00720, map00010, map00020, map00710
Drug metabolism - cytochrome P450	map00982
Aflatoxin biosynthesis, Fatty acid biosynthesis, Biosynthesis of antibiotics, Pyruvate metabolism, Carbon fixation pathways in prokaryotes, Propanoate metabolism	map00254, map00061, map01130, map00620, map00720, map00640
N-Glycan biosynthesis	map00510
Ubiquinone and other terpenoid-quinone biosynthesis, Biosynthesis of secondary metabolites - unclassified, Phenylpropanoid biosynthesis	map00130, map00999, map00940
Biosynthesis of antibiotics, Cysteine and methionine metabolism, Valine, leucine and isoleucine degradation, Pantothenate and CoA biosynthesis, Valine, leucine and isoleucine biosynthesis, Glucosinolate biosynthesis	map01130, map00270, map00280, map00770, map00290, map00966
Thiamine metabolism	map00730
Tryptophan metabolism	map00380
Biosynthesis of antibiotics, Amino sugar and nucleotide sugar metabolism	map01130, map00520
Porphyrin and chlorophyll metabolism, Steroid hormone biosynthesis, Ascorbate and aldarate metabolism, Drug metabolism - cytochrome P450, Pentose and glucuronate interconversions, Metabolism of xenobiotics by cytochrome P450, Drug metabolism - other enzymes, Retinol metabolism	map00860, map00140, map00053, map00982, map00040, map00980, map00983, map00830
alpha-Linolenic acid metabolism, Drug metabolism - other enzymes, Glycerophospholipid metabolism	map00592, map00983, map00564
Monobactam biosynthesis, Biosynthesis of antibiotics, Lysine biosynthesis	map00261, map01130, map00300
Other glycan degradation	map00511
Glycosylphosphatidylinositol (GPI)-anchor biosynthesis	map00563
Biosynthesis of antibiotics, Cysteine and methionine metabolism, Sulfur metabolism	map01130, map00270, map00920
Biosynthesis of antibiotics, Arginine and proline metabolism	map01130, map00330
Glycosaminoglycan degradation, Galactose metabolism, Other glycan degradation, Glycosphingolipid biosynthesis - ganglio series, Sphingolipid metabolism	map00531, map00052, map00511, map00604, map00600
Biosynthesis of antibiotics, Butanoate metabolism, Carbon fixation pathways in prokaryotes, Oxidative phosphorylation, Citrate cycle (TCA cycle)	map01130, map00650, map00720, map00190, map00020
Glyoxylate and dicarboxylate metabolism, Biosynthesis of antibiotics, Carbon fixation in photosynthetic organisms	map00630, map01130, map00710
Biosynthesis of antibiotics, Arginine and proline metabolism, Arginine biosynthesis	map01130, map00330, map00220
Novobiocin biosynthesis, Tropane, piperidine and pyridine alkaloid biosynthesis, Biosynthesis of antibiotics, Tyrosine metabolism, Phenylalanine metabolism, Phenylalanine, tyrosine and tryptophan biosynthesis, Cysteine and methionine metabolism, Isoquinoline alkaloid biosynthesis, Arginine and proline metabolism, Arginine biosynthesis, Alanine, aspartate and glutamate metabolism, Carbon fixation …	map00401, map00960, map01130, map00350, map00360, map00400, map00270, map00950, map00330, map00220, map00250, map00710
Pyruvate metabolism	map00620
Phenylpropanoid biosynthesis, Glutathione metabolism	map00940, map00480
Linoleic acid metabolism, alpha-Linolenic acid metabolism	map00591, map00592
Biosynthesis of antibiotics, Butanoate metabolism, C5-Branched dibasic acid metabolism, Pantothenate and CoA biosynthesis, Valine, leucine and isoleucine biosynthesis	map01130, map00650, map00660, map00770, map00290
Fatty acid biosynthesis, Biotin metabolism	map00061, map00780
Monobactam biosynthesis, Biosynthesis of antibiotics, Selenocompound metabolism, Sulfur metabolism, Purine metabolism, Thiamine metabolism	map00261, map01130, map00450, map00920, map00230, map00730
Starch and sucrose metabolism, Amino sugar and nucleotide sugar metabolism	map00500, map00520
Cutin, suberine and wax biosynthesis	map00073
Indole alkaloid biosynthesis	map00901
Various types of N-glycan biosynthesis, Other glycan degradation, N-Glycan biosynthesis	map00513, map00511, map00510
Diterpenoid biosynthesis	map00904
Galactose metabolism, Amino sugar and nucleotide sugar metabolism	map00052, map00520
Phenylalanine metabolism, Tryptophan metabolism, Arginine and proline metabolism, Styrene degradation, Aminobenzoate degradation	map00360, map00380, map00330, map00643, map00627
Starch and sucrose metabolism, Biosynthesis of antibiotics, Amino sugar and nucleotide sugar metabolism, Pentose phosphate pathway, Glycolysis / Gluconeogenesis	map00500, map01130, map00520, map00030, map00010
Biosynthesis of antibiotics, Purine metabolism, Thiamine metabolism	map01130, map00230, map00730
Biosynthesis of antibiotics, Purine metabolism	map01130, map00230
Glyoxylate and dicarboxylate metabolism, Tryptophan metabolism	map00630, map00380
Arginine and proline metabolism	map00330
Glycosaminoglycan degradation, Various types of N-glycan biosynthesis, Other glycan degradation, Cyanoamino acid metabolism, Starch and sucrose metabolism, Glycosphingolipid biosynthesis - ganglio series, Phenylpropanoid biosynthesis, Glycosphingolipid biosynthesis - globo and isoglobo series, Amino sugar and nucleotide sugar metabolism, Inositol phosphate metabolism, Glycerophospholipid metaboli…	map00531, map00513, map00511, map00460, map00500, map00604, map00940, map00603, map00520, map00562, map00564, map00565
Chloroalkane and chloroalkene degradation, Arachidonic acid metabolism	map00625, map00590
Galactose metabolism, Sphingolipid metabolism, Glycosphingolipid biosynthesis - globo and isoglobo series, Glycerolipid metabolism	map00052, map00600, map00603, map00561
Tropane, piperidine and pyridine alkaloid biosynthesis, beta-Alanine metabolism, Tyrosine metabolism, Phenylalanine metabolism, Glycine, serine and threonine metabolism, Isoquinoline alkaloid biosynthesis	map00960, map00410, map00350, map00360, map00260, map00950
Vitamin B6 metabolism, D-Glutamine and D-glutamate metabolism, Arginine biosynthesis, Alanine, aspartate and glutamate metabolism	map00750, map00471, map00220, map00250
Benzoate degradation, Biosynthesis of antibiotics, Caprolactam degradation, Tryptophan metabolism, Butanoate metabolism, Carbon fixation pathways in prokaryotes, Toluene degradation, Valine, leucine and isoleucine degradation, Fatty acid elongation, Fatty acid degradation, Lysine degradation, Geraniol degradation	map00362, map01130, map00930, map00380, map00650, map00720, map00623, map00280, map00062, map00071, map00310, map00281
Phenylpropanoid biosynthesis, Glutathione metabolism, Arachidonic acid metabolism	map00940, map00480, map00590
Galactose metabolism, Biosynthesis of antibiotics, Fructose and mannose metabolism, Caprolactam degradation, Pentose and glucuronate interconversions, Glycerolipid metabolism, Glycolysis / Gluconeogenesis, Folate biosynthesis	map00052, map01130, map00051, map00930, map00040, map00561, map00010, map00790
Phosphatidylinositol signaling system, Inositol phosphate metabolism, Glycerophospholipid metabolism, Ether lipid metabolism	map04070, map00562, map00564, map00565
Tyrosine metabolism, Phenylalanine metabolism, Tryptophan metabolism, Isoquinoline alkaloid biosynthesis, Betalain biosynthesis	map00350, map00360, map00380, map00950, map00965
Biosynthesis of antibiotics, One carbon pool by folate, Purine metabolism	map01130, map00670, map00230
Cysteine and methionine metabolism, Glutathione metabolism	map00270, map00480
Biosynthesis of antibiotics, Fructose and mannose metabolism, Pentose phosphate pathway, Carbon fixation in photosynthetic organisms	map01130, map00051, map00030, map00710
Biosynthesis of antibiotics, Arginine biosynthesis, Alanine, aspartate and glutamate metabolism	map01130, map00220, map00250
Glutathione metabolism	map00480
Lipopolysaccharide biosynthesis	map00540
Biosynthesis of antibiotics, Lysine biosynthesis	map01130, map00300
Biosynthesis of unsaturated fatty acids, beta-Alanine metabolism, alpha-Linolenic acid metabolism, Fatty acid degradation, Propanoate metabolism	map01040, map00410, map00592, map00071, map00640
Carbon fixation pathways in prokaryotes, One carbon pool by folate	map00720, map00670
Aminoacyl-tRNA biosynthesis, Selenocompound metabolism	map00970, map00450
Biosynthesis of unsaturated fatty acids, Fatty acid elongation	map01040, map00062
Biosynthesis of antibiotics, Selenocompound metabolism, Cysteine and methionine metabolism, Glycine, serine and threonine metabolism, Sulfur metabolism	map01130, map00450, map00270, map00260, map00920
Steroid degradation	map00984
Glycerophospholipid metabolism, Ether lipid metabolism	map00564, map00565
Flavone and flavonol biosynthesis, Tryptophan metabolism, Phenylpropanoid biosynthesis	map00944, map00380, map00940
Monobactam biosynthesis, Biosynthesis of antibiotics, Selenocompound metabolism, Sulfur metabolism, Purine metabolism	map00261, map01130, map00450, map00920, map00230
Photosynthesis	map00195
Fatty acid biosynthesis	map00061
Fructose and mannose metabolism, Amino sugar and nucleotide sugar metabolism	map00051, map00520
Fatty acid elongation, Drug metabolism - other enzymes	map00062, map00983
Drug metabolism - other enzymes, Purine metabolism	map00983, map00230
Selenocompound metabolism	map00450
Biosynthesis of antibiotics, Pantothenate and CoA biosynthesis, Valine, leucine and isoleucine biosynthesis	map01130, map00770, map00290
Biosynthesis of antibiotics, Terpenoid backbone biosynthesis, Steroid biosynthesis, Sesquiterpenoid and triterpenoid biosynthesis	map01130, map00900, map00100, map00909
Glycerolipid metabolism	map00561
beta-Alanine metabolism, Propanoate metabolism	map00410, map00640
Porphyrin and chlorophyll metabolism, Aminoacyl-tRNA biosynthesis	map00860, map00970
Insect hormone biosynthesis, Limonene and pinene degradation, beta-Alanine metabolism, Ascorbate and aldarate metabolism, Arginine and proline metabolism, Chloroalkane and chloroalkene degradation, Pentose phosphate pathway, Fatty acid degradation, Lysine degradation, Histidine metabolism, Biosynthesis of antibiotics, Tryptophan metabolism, Pyruvate metabolism, Valine, leucine and isoleucine degr…	map00981, map00903, map00410, map00053, map00330, map00625, map00030, map00071, map00310, map00340, map01130, map00380, map00620, map00280, map00561, map00010
Biosynthesis of antibiotics, Pyruvate metabolism, Glycolysis / Gluconeogenesis, Citrate cycle (TCA cycle), Carbon fixation in photosynthetic organisms	map01130, map00620, map00010, map00020, map00710
Biosynthesis of antibiotics, Fructose and mannose metabolism, Amino sugar and nucleotide sugar metabolism	map01130, map00051, map00520
Other glycan degradation, Cyanoamino acid metabolism, Starch and sucrose metabolism, Sphingolipid metabolism, Phenylpropanoid biosynthesis	map00511, map00460, map00500, map00600, map00940
N-Glycan biosynthesis, Peptidoglycan biosynthesis	map00510, map00550
Biosynthesis of antibiotics, Methane metabolism, Glycolysis / Gluconeogenesis	map01130, map00680, map00010
Sphingolipid metabolism, Glycerolipid metabolism, Glycerophospholipid metabolism, Ether lipid metabolism	map00600, map00561, map00564, map00565
Carotenoid biosynthesis, Biosynthesis of antibiotics, Terpenoid backbone biosynthesis, Steroid biosynthesis, Sesquiterpenoid and triterpenoid biosynthesis	map00906, map01130, map00900, map00100, map00909
Biosynthesis of antibiotics, Pentose and glucuronate interconversions, Pentose phosphate pathway, Carbon fixation in photosynthetic organisms	map01130, map00040, map00030, map00710
Peptidoglycan biosynthesis	map00550
Linoleic acid metabolism, alpha-Linolenic acid metabolism, Drug metabolism - other enzymes, Glycerophospholipid metabolism, Ether lipid metabolism, Arachidonic acid metabolism	map00591, map00592, map00983, map00564, map00565, map00590
Carotenoid biosynthesis	map00906
Anthocyanin biosynthesis	map00942
Pyruvate metabolism, Aminobenzoate degradation	map00620, map00627
Biosynthesis of antibiotics, Lysine degradation	map01130, map00310
Ubiquinone and other terpenoid-quinone biosynthesis, Riboflavin metabolism	map00130, map00740
Biosynthesis of antibiotics, Pyrimidine metabolism, Drug metabolism - other enzymes, Purine metabolism	map01130, map00240, map00983, map00230
Ascorbate and aldarate metabolism, Pentose and glucuronate interconversions, Amino sugar and nucleotide sugar metabolism	map00053, map00040, map00520
beta-Alanine metabolism, Valine, leucine and isoleucine degradation, Propanoate metabolism	map00410, map00280, map00640
D-Glutamine and D-glutamate metabolism, Nicotinate and nicotinamide metabolism, Arginine biosynthesis, Alanine, aspartate and glutamate metabolism	map00471, map00760, map00220, map00250
Ubiquinone and other terpenoid-quinone biosynthesis, Tyrosine metabolism, Phenylalanine metabolism	map00130, map00350, map00360
Ascorbate and aldarate metabolism, Inositol phosphate metabolism	map00053, map00562
Glyoxylate and dicarboxylate metabolism, Biosynthesis of antibiotics, Pyruvate metabolism, Methane metabolism, Cysteine and methionine metabolism, Carbon fixation pathways in prokaryotes, Citrate cycle (TCA cycle), Carbon fixation in photosynthetic organisms	map00630, map01130, map00620, map00680, map00270, map00720, map00020, map00710
Biosynthesis of antibiotics, Glycine, serine and threonine metabolism, Valine, leucine and isoleucine biosynthesis	map01130, map00260, map00290
Other types of O-glycan biosynthesis	map00514
Glycerolipid metabolism, Drug metabolism - other enzymes	map00561, map00983
Limonene and pinene degradation, Benzoate degradation, beta-Alanine metabolism, alpha-Linolenic acid metabolism, Phenylalanine metabolism, Caprolactam degradation, Butanoate metabolism, Fatty acid degradation, Lysine degradation, Geraniol degradation, Biosynthesis of antibiotics, Tryptophan metabolism, Carbon fixation pathways in prokaryotes, Valine, leucine and isoleucine degradation, Fatty acid…	map00903, map00362, map00410, map00592, map00360, map00930, map00650, map00071, map00310, map00281, map01130, map00380, map00720, map00280, map00062, map00627, map00640
Ascorbate and aldarate metabolism	map00053
Glyoxylate and dicarboxylate metabolism, Biosynthesis of antibiotics, Citrate cycle (TCA cycle)	map00630, map01130, map00020
Arachidonic acid metabolism	map00590
Starch and sucrose metabolism, Fructose and mannose metabolism, Purine metabolism	map00500, map00051, map00230
Insect hormone biosynthesis, Limonene and pinene degradation, beta-Alanine metabolism, Ascorbate and aldarate metabolism, Arginine and proline metabolism, Chloroalkane and chloroalkene degradation, Fatty acid degradation, Lysine degradation, Histidine metabolism, Biosynthesis of antibiotics, Tryptophan metabolism, Pyruvate metabolism, Valine, leucine and isoleucine degradation, Glycerolipid metab…	map00981, map00903, map00410, map00053, map00330, map00625, map00071, map00310, map00340, map01130, map00380, map00620, map00280, map00561, map00010
Ascorbate and aldarate metabolism, Phenylpropanoid biosynthesis, Glutathione metabolism	map00053, map00940, map00480
Glyoxylate and dicarboxylate metabolism, Pyruvate metabolism, Glycine, serine and threonine metabolism	map00630, map00620, map00260
Histidine metabolism, Novobiocin biosynthesis, Tropane, piperidine and pyridine alkaloid biosynthesis, Biosynthesis of antibiotics, Tyrosine metabolism, Phenylalanine metabolism, Phenylalanine, tyrosine and tryptophan biosynthesis	map00340, map00401, map00960, map01130, map00350, map00360, map00400
Glyoxylate and dicarboxylate metabolism, Pyruvate metabolism	map00630, map00620
Ubiquinone and other terpenoid-quinone biosynthesis, Tropane, piperidine and pyridine alkaloid biosynthesis, Glyoxylate and dicarboxylate metabolism, Tyrosine metabolism, Phenylalanine metabolism, Pyruvate metabolism, Glycine, serine and threonine metabolism	map00130, map00960, map00630, map00350, map00360, map00620, map00260
Nitrogen metabolism, D-Glutamine and D-glutamate metabolism, Arginine biosynthesis, Alanine, aspartate and glutamate metabolism	map00910, map00471, map00220, map00250
Biosynthesis of antibiotics, Streptomycin biosynthesis, Inositol phosphate metabolism	map01130, map00521, map00562
One carbon pool by folate, Folate biosynthesis	map00670, map00790
Glycosphingolipid biosynthesis - lacto and neolacto series, Glycosphingolipid biosynthesis - globo and isoglobo series	map00601, map00603
Biosynthesis of secondary metabolites - other antibiotics, Biosynthesis of antibiotics, Cysteine and methionine metabolism, Sulfur metabolism	map00998, map01130, map00270, map00920
Glycerolipid metabolism, Glycerophospholipid metabolism	map00561, map00564
Tyrosine metabolism	map00350
Galactose metabolism, Biosynthesis of antibiotics, Ascorbate and aldarate metabolism, Pentose and glucuronate interconversions, Amino sugar and nucleotide sugar metabolism	map00052, map01130, map00053, map00040, map00520
Cysteine and methionine metabolism, Glycine, serine and threonine metabolism	map00270, map00260
Phosphatidylinositol signaling system, Glycerophospholipid metabolism	map04070, map00564
Purine metabolism, Alanine, aspartate and glutamate metabolism	map00230, map00250
Biosynthesis of antibiotics, Cysteine and methionine metabolism, Valine, leucine and isoleucine degradation, Pantothenate and CoA biosynthesis, Valine, leucine and isoleucine biosynthesis, Folate biosynthesis, Glucosinolate biosynthesis	map01130, map00270, map00280, map00770, map00290, map00790, map00966
Biosynthesis of antibiotics, Drug metabolism - other enzymes, Pentose phosphate pathway	map01130, map00983, map00030
Tyrosine metabolism, Drug metabolism - cytochrome P450, Metabolism of xenobiotics by cytochrome P450, Drug metabolism - other enzymes, Styrene degradation, Glutathione metabolism	map00350, map00982, map00980, map00983, map00643, map00480
Biosynthesis of antibiotics, Pyruvate metabolism, Glycolysis / Gluconeogenesis, Purine metabolism	map01130, map00620, map00010, map00230
Porphyrin and chlorophyll metabolism, Drug metabolism - other enzymes	map00860, map00983
Methane metabolism, Drug metabolism - other enzymes	map00680, map00983
Pyrimidine metabolism, One carbon pool by folate, Folate biosynthesis	map00240, map00670, map00790
Glyoxylate and dicarboxylate metabolism, Biosynthesis of antibiotics, Tryptophan metabolism, Phenylpropanoid biosynthesis	map00630, map01130, map00380, map00940
Novobiocin biosynthesis, Biosynthesis of antibiotics, Phenylalanine, tyrosine and tryptophan biosynthesis	map00401, map01130, map00400
Caffeine metabolism, Biosynthesis of antibiotics, Drug metabolism - other enzymes, Arginine biosynthesis, Nitrotoluene degradation	map00232, map01130, map00983, map00220, map00633
Nicotinate and nicotinamide metabolism, Purine metabolism	map00760, map00230
Galactose metabolism, Starch and sucrose metabolism, Biosynthesis of antibiotics, Streptomycin biosynthesis, Amino sugar and nucleotide sugar metabolism, Pentose phosphate pathway, Glycolysis / Gluconeogenesis, Purine metabolism	map00052, map00500, map01130, map00521, map00520, map00030, map00010, map00230
Polyketide sugar unit biosynthesis, Biosynthesis of antibiotics, Streptomycin biosynthesis	map00523, map01130, map00521
Caffeine metabolism, Tryptophan metabolism, Drug metabolism - other enzymes, Nitrotoluene degradation, Lysine degradation	map00232, map00380, map00983, map00633, map00310
Pyrimidine metabolism, Purine metabolism	map00240, map00230
Ascorbate and aldarate metabolism, Amino sugar and nucleotide sugar metabolism	map00053, map00520
beta-Alanine metabolism, Oxidative phosphorylation, Pantothenate and CoA biosynthesis, Pyrimidine metabolism, Drug metabolism - other enzymes	map00410, map00190, map00770, map00240, map00983
Various types of N-glycan biosynthesis	map00513
Caffeine metabolism, Amino sugar and nucleotide sugar metabolism, Drug metabolism - other enzymes, Nitrotoluene degradation	map00232, map00520, map00983, map00633
Caprolactam degradation, Fatty acid degradation	map00930, map00071
Ascorbate and aldarate metabolism, Drug metabolism - cytochrome P450, Metabolism of xenobiotics by cytochrome P450, Drug metabolism - other enzymes, Glutathione metabolism	map00053, map00982, map00980, map00983, map00480
Cyanoamino acid metabolism, Alanine, aspartate and glutamate metabolism	map00460, map00250
Benzoate degradation, Ethylbenzene degradation, alpha-Linolenic acid metabolism, Butanoate metabolism, Fatty acid degradation, Synthesis and degradation of ketone bodies, Lysine degradation, Geraniol degradation, Biosynthesis of unsaturated fatty acids, Glyoxylate and dicarboxylate metabolism, Biosynthesis of antibiotics, Tryptophan metabolism, Pyruvate metabolism, Carbon fixation pathways in pro…	map00362, map00642, map00592, map00650, map00071, map00072, map00310, map00281, map01040, map00630, map01130, map00380, map00620, map00720, map00900, map00280, map00062, map00640
Glyoxylate and dicarboxylate metabolism	map00630
Valine, leucine and isoleucine biosynthesis	map00290
Glycine, serine and threonine metabolism, Glycerophospholipid metabolism	map00260, map00564
Pyruvate metabolism, Carbon fixation pathways in prokaryotes, Carbon fixation in photosynthetic organisms	map00620, map00720, map00710
Steroid degradation, N-Glycan biosynthesis	map00984, map00510
Biosynthesis of antibiotics, Arginine and proline metabolism, Glutathione metabolism	map01130, map00330, map00480
Other glycan degradation, Sphingolipid metabolism	map00511, map00600
Ether lipid metabolism	map00565
Glyoxylate and dicarboxylate metabolism, One carbon pool by folate	map00630, map00670
beta-Alanine metabolism, Butanoate metabolism, Taurine and hypotaurine metabolism, Alanine, aspartate and glutamate metabolism	map00410, map00650, map00430, map00250
Biosynthesis of antibiotics, Phenylalanine, tyrosine and tryptophan biosynthesis, Phenazine biosynthesis	map01130, map00400, map00405
Biosynthesis of antibiotics, Citrate cycle (TCA cycle)	map01130, map00020
Fructose and mannose metabolism, Pentose and glucuronate interconversions	map00051, map00040
Phosphonate and phosphinate metabolism, Glycerophospholipid metabolism, Ether lipid metabolism	map00440, map00564, map00565
Biosynthesis of antibiotics, Steroid biosynthesis	map01130, map00100
Tyrosine metabolism, Butanoate metabolism, Nicotinate and nicotinamide metabolism, Alanine, aspartate and glutamate metabolism	map00350, map00650, map00760, map00250
Pyrimidine metabolism, Alanine, aspartate and glutamate metabolism	map00240, map00250
beta-Alanine metabolism, Cysteine and methionine metabolism, Arginine and proline metabolism, Glutathione metabolism	map00410, map00270, map00330, map00480
Biotin metabolism	map00780
Sphingolipid metabolism, Glycerolipid metabolism, Glycerophospholipid metabolism, N-Glycan biosynthesis, Ether lipid metabolism	map00600, map00561, map00564, map00510, map00565
Pyruvate metabolism, Butanoate metabolism	map00620, map00650
Biosynthesis of antibiotics, Biosynthesis of ansamycins, Pentose phosphate pathway, Carbon fixation in photosynthetic organisms	map01130, map01051, map00030, map00710
Methane metabolism, Glycerolipid metabolism	map00680, map00561
Cyanoamino acid metabolism, Glyoxylate and dicarboxylate metabolism, Biosynthesis of antibiotics, Methane metabolism, Glycine, serine and threonine metabolism, One carbon pool by folate	map00460, map00630, map01130, map00680, map00260, map00670
Galactose metabolism, Starch and sucrose metabolism, Biosynthesis of antibiotics, Fructose and mannose metabolism, Streptomycin biosynthesis, Amino sugar and nucleotide sugar metabolism, Inositol phosphate metabolism, Glycolysis / Gluconeogenesis, Neomycin, kanamycin and gentamicin biosynthesis	map00052, map00500, map01130, map00051, map00521, map00520, map00562, map00010, map00524
Phosphatidylinositol signaling system, Nicotinate and nicotinamide metabolism, Glycerolipid metabolism, Glycerophospholipid metabolism	map04070, map00760, map00561, map00564
Nitrogen metabolism, D-Glutamine and D-glutamate metabolism, Taurine and hypotaurine metabolism, Arginine biosynthesis, Alanine, aspartate and glutamate metabolism	map00910, map00471, map00430, map00220, map00250
Biosynthesis of antibiotics, Purine metabolism, Alanine, aspartate and glutamate metabolism	map01130, map00230, map00250
Nicotinate and nicotinamide metabolism, Purine metabolism, Thiamine metabolism	map00760, map00230, map00730
Drug metabolism - cytochrome P450, Phenylpropanoid biosynthesis, Metabolism of xenobiotics by cytochrome P450, Drug metabolism - other enzymes, Glutathione metabolism, Arachidonic acid metabolism	map00982, map00940, map00980, map00983, map00480, map00590
Benzoate degradation, C5-Branched dibasic acid metabolism	map00362, map00660
Benzoxazinoid biosynthesis	map00402
Phosphatidylinositol signaling system, Biosynthesis of antibiotics, Inositol phosphate metabolism, Glycerophospholipid metabolism, Purine metabolism, Ether lipid metabolism	map04070, map01130, map00562, map00564, map00230, map00565
Riboflavin metabolism, Folate biosynthesis	map00740, map00790
Limonene and pinene degradation, Benzoate degradation, beta-Alanine metabolism, alpha-Linolenic acid metabolism, Phenylalanine metabolism, Caprolactam degradation, Butanoate metabolism, Fatty acid degradation, Lysine degradation, Geraniol degradation, Biosynthesis of antibiotics, Tryptophan metabolism, Carbon fixation pathways in prokaryotes, Toluene degradation, Valine, leucine and isoleucine de…	map00903, map00362, map00410, map00592, map00360, map00930, map00650, map00071, map00310, map00281, map01130, map00380, map00720, map00623, map00280, map00062, map00627, map00640
Caffeine metabolism, Tryptophan metabolism, Drug metabolism - other enzymes, Nitrotoluene degradation	map00232, map00380, map00983, map00633
One carbon pool by folate	map00670
Biosynthesis of antibiotics, D-Glutamine and D-glutamate metabolism, Cysteine and methionine metabolism, Glycine, serine and threonine metabolism, D-Arginine and D-ornithine metabolism	map01130, map00471, map00270, map00260, map00472
Glyoxylate and dicarboxylate metabolism, Biosynthesis of antibiotics, Carbon fixation pathways in prokaryotes, Citrate cycle (TCA cycle)	map00630, map01130, map00720, map00020
Glycerolipid metabolism, Drug metabolism - other enzymes, Glycerophospholipid metabolism, Ether lipid metabolism	map00561, map00983, map00564, map00565
Glyoxylate and dicarboxylate metabolism, Biosynthesis of antibiotics, Butanoate metabolism	map00630, map01130, map00650
Biosynthesis of antibiotics, Selenocompound metabolism, Cysteine and methionine metabolism, Glycine, serine and threonine metabolism	map01130, map00450, map00270, map00260
Caffeine metabolism, Purine metabolism	map00232, map00230
Fatty acid elongation	map00062
Biosynthesis of antibiotics, Cysteine and methionine metabolism, Terpenoid backbone biosynthesis	map01130, map00270, map00900

## Sheet: ABDvsD (Down) KEGG and IDs
Pathway	Pathway ID
Ubiquinone and other terpenoid-quinone biosynthesis	map00130
Nitrogen metabolism	map00910
Starch and sucrose metabolism	map00500
Phenylpropanoid biosynthesis	map00940
Inositol phosphate metabolism, Galactose metabolism, Streptomycin biosynthesis, Amino sugar and nucleotide sugar metabolism, Glycolysis / Gluconeogenesis, Biosynthesis of antibiotics, Starch and sucrose metabolism, Fructose and mannose metabolism, Neomycin, kanamycin and gentamicin biosynthesis	map00562, map00052, map00521, map00520, map00010, map01130, map00500, map00051, map00524
Drug metabolism - cytochrome P450	map00982
Glycine, serine and threonine metabolism, Methane metabolism, Biosynthesis of antibiotics, Cysteine and methionine metabolism	map00260, map00680, map01130, map00270
Sphingolipid metabolism, Glycerolipid metabolism, Glycerophospholipid metabolism, Ether lipid metabolism	map00600, map00561, map00564, map00565
Thiamine metabolism, Purine metabolism	map00730, map00230
Drug metabolism - cytochrome P450, Drug metabolism - other enzymes, Glutathione metabolism, Tyrosine metabolism, Styrene degradation, Metabolism of xenobiotics by cytochrome P450	map00982, map00983, map00480, map00350, map00643, map00980
Galactose metabolism, Starch and sucrose metabolism	map00052, map00500
Lysine degradation, Biosynthesis of antibiotics	map00310, map01130
PD-L1 expression and PD-1 checkpoint pathway in cancer, Th1 and Th2 cell differentiation, T cell receptor signaling pathway	map05235, map04658, map04660
N-Glycan biosynthesis, Various types of N-glycan biosynthesis	map00510, map00513
Purine metabolism	map00230
Drug metabolism - other enzymes	map00983
beta-Alanine metabolism, Alanine, aspartate and glutamate metabolism, Taurine and hypotaurine metabolism, Butanoate metabolism	map00410, map00250, map00430, map00650
Aminobenzoate degradation, Pyruvate metabolism	map00627, map00620
Glycerolipid metabolism, Drug metabolism - other enzymes	map00561, map00983
Drug metabolism - other enzymes, Pentose and glucuronate interconversions	map00983, map00040
Oxidative phosphorylation	map00190
Aminoacyl-tRNA biosynthesis	map00970
Chloroalkane and chloroalkene degradation, Naphthalene degradation, Drug metabolism - cytochrome P450, Glycine, serine and threonine metabolism, Retinol metabolism, Methane metabolism, Glycolysis / Gluconeogenesis, Biosynthesis of antibiotics, Fatty acid degradation, alpha-Linolenic acid metabolism, Tyrosine metabolism, Metabolism of xenobiotics by cytochrome P450	map00625, map00626, map00982, map00260, map00830, map00680, map00010, map01130, map00071, map00592, map00350, map00980
Lysine degradation, Valine, leucine and isoleucine degradation, beta-Alanine metabolism, Glycolysis / Gluconeogenesis, Biosynthesis of antibiotics, Tryptophan metabolism, Ascorbate and aldarate metabolism, Pyruvate metabolism, Chloroalkane and chloroalkene degradation, Glycerolipid metabolism, Insect hormone biosynthesis, Histidine metabolism, Arginine and proline metabolism, Limonene and pinene …	map00310, map00280, map00410, map00010, map01130, map00380, map00053, map00620, map00625, map00561, map00981, map00340, map00330, map00903, map00071
Novobiocin biosynthesis, Biosynthesis of antibiotics, Phenylalanine, tyrosine and tryptophan biosynthesis	map00401, map01130, map00400
Cutin, suberine and wax biosynthesis	map00073
Phenylalanine metabolism, Phenylpropanoid biosynthesis	map00360, map00940
Biosynthesis of antibiotics, Arginine biosynthesis	map01130, map00220
Porphyrin and chlorophyll metabolism, Aminoacyl-tRNA biosynthesis	map00860, map00970
Nicotinate and nicotinamide metabolism, Thiamine metabolism, Purine metabolism	map00760, map00730, map00230
Propanoate metabolism, Biosynthesis of antibiotics, Carbon fixation pathways in prokaryotes, Fatty acid biosynthesis, Aflatoxin biosynthesis, Pyruvate metabolism	map00640, map01130, map00720, map00061, map00254, map00620
Phosphatidylinositol signaling system, Inositol phosphate metabolism	map04070, map00562
Drug metabolism - other enzymes, Nitrotoluene degradation, Caffeine metabolism	map00983, map00633, map00232
Carbon fixation in photosynthetic organisms, Methane metabolism, Pentose phosphate pathway, Glycolysis / Gluconeogenesis, Biosynthesis of antibiotics, Fructose and mannose metabolism	map00710, map00680, map00030, map00010, map01130, map00051
Glutathione metabolism	map00480
Lysine degradation, Citrate cycle (TCA cycle), Biosynthesis of antibiotics, Tryptophan metabolism	map00310, map00020, map01130, map00380
Steroid degradation, Steroid hormone biosynthesis	map00984, map00140
Glycerolipid metabolism, Cutin, suberine and wax biosynthesis	map00561, map00073
Amino sugar and nucleotide sugar metabolism, Alanine, aspartate and glutamate metabolism, Biosynthesis of antibiotics	map00520, map00250, map01130
Arginine and proline metabolism	map00330
Biosynthesis of antibiotics, Terpenoid backbone biosynthesis	map01130, map00900
Phenylpropanoid biosynthesis, Tryptophan metabolism, Flavone and flavonol biosynthesis	map00940, map00380, map00944
Riboflavin metabolism	map00740
Tryptophan metabolism	map00380
Amino sugar and nucleotide sugar metabolism	map00520
Alanine, aspartate and glutamate metabolism, Arginine biosynthesis, Nitrogen metabolism, Glyoxylate and dicarboxylate metabolism	map00250, map00220, map00910, map00630
Pentose and glucuronate interconversions	map00040
Glycerolipid metabolism, Glycerophospholipid metabolism	map00561, map00564
Fluorobenzoate degradation, Aminobenzoate degradation, Tryptophan metabolism, Nitrogen metabolism, Styrene degradation, Cyanoamino acid metabolism	map00364, map00627, map00380, map00910, map00643, map00460
Phosphatidylinositol signaling system, Inositol phosphate metabolism, Glycerophospholipid metabolism, Ether lipid metabolism	map04070, map00562, map00564, map00565
Glycosphingolipid biosynthesis - globo and isoglobo series, Glycosphingolipid biosynthesis - lacto and neolacto series	map00603, map00601
Glutathione metabolism, Arginine and proline metabolism, Cysteine and methionine metabolism	map00480, map00330, map00270
Diterpenoid biosynthesis	map00904
Folate biosynthesis	map00790
N-Glycan biosynthesis	map00510
Purine metabolism, Biosynthesis of antibiotics	map00230, map01130
Thiamine metabolism	map00730
Galactose metabolism, Sphingolipid metabolism, Glycosphingolipid biosynthesis - globo and isoglobo series, Glycerolipid metabolism	map00052, map00600, map00603, map00561
Thiamine metabolism, Riboflavin metabolism	map00730, map00740
C5-Branched dibasic acid metabolism, Valine, leucine and isoleucine biosynthesis, Biosynthesis of antibiotics, Butanoate metabolism, Pantothenate and CoA biosynthesis	map00660, map00290, map01130, map00650, map00770
Cysteine and methionine metabolism	map00270
Sulfur metabolism	map00920
Porphyrin and chlorophyll metabolism	map00860
Glycolysis / Gluconeogenesis, Biosynthesis of antibiotics	map00010, map01130
Drug metabolism - other enzymes, Glycerophospholipid metabolism, alpha-Linolenic acid metabolism	map00983, map00564, map00592
Carbon fixation in photosynthetic organisms, Pyruvate metabolism	map00710, map00620
Drug metabolism - cytochrome P450, Drug metabolism - other enzymes, Glutathione metabolism, Metabolism of xenobiotics by cytochrome P450	map00982, map00983, map00480, map00980
Glycerophospholipid metabolism, Ether lipid metabolism	map00564, map00565
Phenylpropanoid biosynthesis, Glutathione metabolism	map00940, map00480
Carbon fixation in photosynthetic organisms	map00710
Amino sugar and nucleotide sugar metabolism, Biosynthesis of antibiotics	map00520, map01130
Purine metabolism, Drug metabolism - other enzymes, Biosynthesis of antibiotics, Pyrimidine metabolism	map00230, map00983, map01130, map00240
alpha-Linolenic acid metabolism	map00592
Methane metabolism, Glycolysis / Gluconeogenesis, Biosynthesis of antibiotics	map00680, map00010, map01130
Drug metabolism - other enzymes, Pyrimidine metabolism	map00983, map00240
Biosynthesis of antibiotics, Glyoxylate and dicarboxylate metabolism	map01130, map00630
Glycine, serine and threonine metabolism	map00260
Biosynthesis of antibiotics, Butanoate metabolism, Glyoxylate and dicarboxylate metabolism	map01130, map00650, map00630
beta-Alanine metabolism, Pantothenate and CoA biosynthesis	map00410, map00770
Purine metabolism, Pentose phosphate pathway, Biosynthesis of antibiotics	map00230, map00030, map01130
Zeatin biosynthesis	map00908
Phenylpropanoid biosynthesis, Starch and sucrose metabolism, Cyanoamino acid metabolism	map00940, map00500, map00460
Steroid degradation, Steroid hormone biosynthesis, Steroid biosynthesis	map00984, map00140, map00100
Pentose phosphate pathway, Glutathione metabolism, Biosynthesis of antibiotics	map00030, map00480, map01130
Biosynthesis of antibiotics, Cysteine and methionine metabolism, Sulfur metabolism	map01130, map00270, map00920
Indole alkaloid biosynthesis	map00901
Biosynthesis of antibiotics, Arginine biosynthesis, Arginine and proline metabolism	map01130, map00220, map00330
Biosynthesis of antibiotics, Arginine and proline metabolism	map01130, map00330
Tryptophan metabolism, Glyoxylate and dicarboxylate metabolism	map00380, map00630
Drug metabolism - other enzymes, Aminoacyl-tRNA biosynthesis	map00983, map00970
Isoquinoline alkaloid biosynthesis, Tyrosine metabolism	map00950, map00350
Other glycan degradation, Fructose and mannose metabolism	map00511, map00051
Biosynthesis of antibiotics, Phenylalanine, tyrosine and tryptophan biosynthesis	map01130, map00400
Valine, leucine and isoleucine degradation, Valine, leucine and isoleucine biosynthesis, Biosynthesis of antibiotics, Folate biosynthesis, Glucosinolate biosynthesis, Cysteine and methionine metabolism, Pantothenate and CoA biosynthesis	map00280, map00290, map01130, map00790, map00966, map00270, map00770
Valine, leucine and isoleucine biosynthesis, Biosynthesis of antibiotics, Pantothenate and CoA biosynthesis	map00290, map01130, map00770
Drug metabolism - other enzymes, Pentose phosphate pathway, Biosynthesis of antibiotics	map00983, map00030, map01130
Phenylalanine metabolism, Carbon fixation in photosynthetic organisms, Novobiocin biosynthesis, Alanine, aspartate and glutamate metabolism, Biosynthesis of antibiotics, Isoquinoline alkaloid biosynthesis, Tropane, piperidine and pyridine alkaloid biosynthesis, Arginine biosynthesis, Arginine and proline metabolism, Cysteine and methionine metabolism, Phenylalanine, tyrosine and tryptophan biosyn…	map00360, map00710, map00401, map00250, map01130, map00950, map00960, map00220, map00330, map00270, map00400, map00350
Carbon fixation in photosynthetic organisms, Citrate cycle (TCA cycle), Methane metabolism, Glycolysis / Gluconeogenesis, Biosynthesis of antibiotics, Carbon fixation pathways in prokaryotes, Pyruvate metabolism	map00710, map00020, map00680, map00010, map01130, map00720, map00620
Phenylpropanoid biosynthesis, Glutathione metabolism, Ascorbate and aldarate metabolism	map00940, map00480, map00053
beta-Alanine metabolism, Arginine and proline metabolism	map00410, map00330
One carbon pool by folate, Folate biosynthesis	map00670, map00790
Various types of N-glycan biosynthesis	map00513
Monoterpenoid biosynthesis, Biosynthesis of antibiotics	map00902, map01130
Pyruvate metabolism	map00620
Biotin metabolism, Alanine, aspartate and glutamate metabolism, Butanoate metabolism	map00780, map00250, map00650
Galactose metabolism, Glycolysis / Gluconeogenesis, Biosynthesis of antibiotics	map00052, map00010, map01130
Glycerophospholipid metabolism	map00564
Other glycan degradation, Galactose metabolism, Sphingolipid metabolism, Glycosaminoglycan degradation, Glycosphingolipid biosynthesis - ganglio series	map00511, map00052, map00600, map00531, map00604
Phosphatidylinositol signaling system, Nicotinate and nicotinamide metabolism, Glycerolipid metabolism, Glycerophospholipid metabolism	map04070, map00760, map00561, map00564
Other glycan degradation, Phenylpropanoid biosynthesis, Inositol phosphate metabolism, Glycosphingolipid biosynthesis - globo and isoglobo series, Amino sugar and nucleotide sugar metabolism, Starch and sucrose metabolism, Glycerophospholipid metabolism, Glycosaminoglycan degradation, Ether lipid metabolism, Glycosphingolipid biosynthesis - ganglio series, Cyanoamino acid metabolism, Various type…	map00511, map00940, map00562, map00603, map00520, map00500, map00564, map00531, map00565, map00604, map00460, map00513
Vitamin B6 metabolism, Alanine, aspartate and glutamate metabolism, Arginine biosynthesis, D-Glutamine and D-glutamate metabolism	map00750, map00250, map00220, map00471
Pyrimidine metabolism	map00240
Valine, leucine and isoleucine degradation	map00280
Other glycan degradation, Phenylpropanoid biosynthesis, Galactose metabolism, Sphingolipid metabolism, Starch and sucrose metabolism, Glycosaminoglycan degradation, Glycosphingolipid biosynthesis - ganglio series, Cyanoamino acid metabolism	map00511, map00940, map00052, map00600, map00500, map00531, map00604, map00460
Glycine, serine and threonine metabolism, Methane metabolism, Biosynthesis of antibiotics	map00260, map00680, map01130
Carbon fixation in photosynthetic organisms, Citrate cycle (TCA cycle), Methane metabolism, Biosynthesis of antibiotics, Carbon fixation pathways in prokaryotes, Cysteine and methionine metabolism, Glyoxylate and dicarboxylate metabolism, Pyruvate metabolism	map00710, map00020, map00680, map01130, map00720, map00270, map00630, map00620
D-Alanine metabolism, Peptidoglycan biosynthesis	map00473, map00550
Lipopolysaccharide biosynthesis	map00540
Phosphonate and phosphinate metabolism, Glycerophospholipid metabolism, Ether lipid metabolism	map00440, map00564, map00565
Phenylpropanoid biosynthesis, Glutathione metabolism, Arachidonic acid metabolism	map00940, map00480, map00590
Biotin metabolism, Fatty acid biosynthesis	map00780, map00061
Galactose metabolism, Streptomycin biosynthesis, Amino sugar and nucleotide sugar metabolism, Glycolysis / Gluconeogenesis, Biosynthesis of antibiotics, Starch and sucrose metabolism, Fructose and mannose metabolism, Neomycin, kanamycin and gentamicin biosynthesis	map00052, map00521, map00520, map00010, map01130, map00500, map00051, map00524
Lysine degradation, Fatty acid elongation, Ethylbenzene degradation, Valine, leucine and isoleucine degradation, Biosynthesis of antibiotics, Carbon fixation pathways in prokaryotes, Tryptophan metabolism, Pyruvate metabolism, Geraniol degradation, Biosynthesis of unsaturated fatty acids, Propanoate metabolism, Synthesis and degradation of ketone bodies, Butanoate metabolism, Fatty acid degradati…	map00310, map00062, map00642, map00280, map01130, map00720, map00380, map00620, map00281, map01040, map00640, map00072, map00650, map00071, map00900, map00592, map00630, map00362
Valine, leucine and isoleucine degradation, beta-Alanine metabolism, Propanoate metabolism	map00280, map00410, map00640
Phenylalanine metabolism, Isoquinoline alkaloid biosynthesis, Tryptophan metabolism, Betalain biosynthesis, Tyrosine metabolism	map00360, map00950, map00380, map00965, map00350
Purine metabolism, Alanine, aspartate and glutamate metabolism	map00230, map00250
Lipoic acid metabolism	map00785
Riboflavin metabolism, Folate biosynthesis	map00740, map00790
Selenocompound metabolism, Aminoacyl-tRNA biosynthesis	map00450, map00970
mTOR signaling pathway	map04150
Other glycan degradation	map00511
Citrate cycle (TCA cycle), Glycolysis / Gluconeogenesis, Biosynthesis of antibiotics, Pyruvate metabolism	map00020, map00010, map01130, map00620
Fatty acid elongation, Biosynthesis of unsaturated fatty acids	map00062, map01040
Other glycan degradation, Glycosphingolipid biosynthesis - globo and isoglobo series, Amino sugar and nucleotide sugar metabolism, Glycosaminoglycan degradation, Glycosphingolipid biosynthesis - ganglio series, Various types of N-glycan biosynthesis	map00511, map00603, map00520, map00531, map00604, map00513
Lysine degradation, Phenylalanine metabolism, Fatty acid elongation, Valine, leucine and isoleucine degradation, Aminobenzoate degradation, beta-Alanine metabolism, Biosynthesis of antibiotics, Carbon fixation pathways in prokaryotes, Tryptophan metabolism, Geraniol degradation, Propanoate metabolism, Toluene degradation, Caprolactam degradation, Butanoate metabolism, Limonene and pinene degradat…	map00310, map00360, map00062, map00280, map00627, map00410, map01130, map00720, map00380, map00281, map00640, map00623, map00930, map00650, map00903, map00071, map00592, map00362
Phosphatidylinositol signaling system, Glycerophospholipid metabolism	map04070, map00564
Linoleic acid metabolism, Drug metabolism - other enzymes, Glycerophospholipid metabolism, alpha-Linolenic acid metabolism, Arachidonic acid metabolism, Ether lipid metabolism	map00591, map00983, map00564, map00592, map00590, map00565
Glycosaminoglycan biosynthesis - heparan sulfate / heparin, Porphyrin and chlorophyll metabolism, Drug metabolism - cytochrome P450, Retinol metabolism, Drug metabolism - other enzymes, Mannose type O-glycan biosynthesis, Pentose and glucuronate interconversions, Ascorbate and aldarate metabolism, Steroid hormone biosynthesis, Glycosaminoglycan biosynthesis - chondroitin sulfate / dermatan sulfat…	map00534, map00860, map00982, map00830, map00983, map00515, map00040, map00053, map00140, map00532, map00980
Thiamine metabolism, Biosynthesis of antibiotics, Terpenoid backbone biosynthesis	map00730, map01130, map00900
Carbapenem biosynthesis, Biosynthesis of antibiotics, Arginine and proline metabolism	map00332, map01130, map00330
Alanine, aspartate and glutamate metabolism, Cyanoamino acid metabolism	map00250, map00460
Galactose metabolism, Glycerolipid metabolism, Glycolysis / Gluconeogenesis, Biosynthesis of antibiotics, Fructose and mannose metabolism, Caprolactam degradation, Pentose and glucuronate interconversions, Folate biosynthesis	map00052, map00561, map00010, map01130, map00051, map00930, map00040, map00790
Synthesis and degradation of ketone bodies, Butanoate metabolism	map00072, map00650
Galactose metabolism, Amino sugar and nucleotide sugar metabolism	map00052, map00520
Purine metabolism, Glycerophospholipid metabolism	map00230, map00564
Selenocompound metabolism, Cysteine and methionine metabolism	map00450, map00270
Phenylalanine metabolism, Aminobenzoate degradation, Tryptophan metabolism, Arginine and proline metabolism, Styrene degradation	map00360, map00627, map00380, map00330, map00643
Alanine, aspartate and glutamate metabolism	map00250
Lysine degradation, Phenylalanine metabolism, Fatty acid elongation, Valine, leucine and isoleucine degradation, Aminobenzoate degradation, beta-Alanine metabolism, Biosynthesis of antibiotics, Carbon fixation pathways in prokaryotes, Tryptophan metabolism, Geraniol degradation, Propanoate metabolism, Caprolactam degradation, Butanoate metabolism, Limonene and pinene degradation, Fatty acid degra…	map00310, map00360, map00062, map00280, map00627, map00410, map01130, map00720, map00380, map00281, map00640, map00930, map00650, map00903, map00071, map00592, map00362
Pantothenate and CoA biosynthesis	map00770
Porphyrin and chlorophyll metabolism, Drug metabolism - cytochrome P450, Retinol metabolism, Drug metabolism - other enzymes, Pentose and glucuronate interconversions, Ascorbate and aldarate metabolism, Steroid hormone biosynthesis, Metabolism of xenobiotics by cytochrome P450	map00860, map00982, map00830, map00983, map00040, map00053, map00140, map00980
Nicotinate and nicotinamide metabolism	map00760
Carbon fixation in photosynthetic organisms, Inositol phosphate metabolism, Glycolysis / Gluconeogenesis, Biosynthesis of antibiotics, Fructose and mannose metabolism	map00710, map00562, map00010, map01130, map00051
Glycine, serine and threonine metabolism, Cysteine and methionine metabolism	map00260, map00270
Phenylalanine metabolism, Novobiocin biosynthesis, Biosynthesis of antibiotics, Tropane, piperidine and pyridine alkaloid biosynthesis, Histidine metabolism, Phenylalanine, tyrosine and tryptophan biosynthesis, Tyrosine metabolism	map00360, map00401, map01130, map00960, map00340, map00400, map00350
Alanine, aspartate and glutamate metabolism, Arginine biosynthesis, D-Glutamine and D-glutamate metabolism, Nitrogen metabolism	map00250, map00220, map00471, map00910
Glycine, serine and threonine metabolism, Biosynthesis of antibiotics, Phenylalanine, tyrosine and tryptophan biosynthesis	map00260, map01130, map00400
D-Arginine and D-ornithine metabolism, Glycine, serine and threonine metabolism, Biosynthesis of antibiotics, D-Glutamine and D-glutamate metabolism, Cysteine and methionine metabolism	map00472, map00260, map01130, map00471, map00270
Carbon fixation in photosynthetic organisms, Biosynthesis of antibiotics, Glyoxylate and dicarboxylate metabolism	map00710, map01130, map00630
Lysine biosynthesis, Biosynthesis of antibiotics, Monobactam biosynthesis	map00300, map01130, map00261
Lysine biosynthesis, Biosynthesis of antibiotics	map00300, map01130
One carbon pool by folate, Glycine, serine and threonine metabolism, Methane metabolism, Biosynthesis of antibiotics, Glyoxylate and dicarboxylate metabolism, Cyanoamino acid metabolism	map00670, map00260, map00680, map01130, map00630, map00460
Carbon fixation in photosynthetic organisms, Pentose phosphate pathway, Biosynthesis of antibiotics, Biosynthesis of ansamycins	map00710, map00030, map01130, map01051
Glycerolipid metabolism, Drug metabolism - other enzymes, Glycerophospholipid metabolism, Ether lipid metabolism	map00561, map00983, map00564, map00565
Selenocompound metabolism	map00450
Nicotinate and nicotinamide metabolism, Vitamin B6 metabolism, Valine, leucine and isoleucine degradation, Drug metabolism - cytochrome P450, Retinol metabolism, Tryptophan metabolism, Tyrosine metabolism	map00760, map00750, map00280, map00982, map00830, map00380, map00350
beta-Alanine metabolism, Propanoate metabolism, Fatty acid degradation, alpha-Linolenic acid metabolism, Biosynthesis of unsaturated fatty acids	map00410, map00640, map00071, map00592, map01040
Purine metabolism, Drug metabolism - other enzymes, Caffeine metabolism	map00230, map00983, map00232
Chloroalkane and chloroalkene degradation, Carotenoid biosynthesis, Naphthalene degradation, Drug metabolism - cytochrome P450, Glycine, serine and threonine metabolism, Retinol metabolism, Glycolysis / Gluconeogenesis, Biosynthesis of antibiotics, Fatty acid degradation, alpha-Linolenic acid metabolism, Tyrosine metabolism, Metabolism of xenobiotics by cytochrome P450	map00625, map00906, map00626, map00982, map00260, map00830, map00010, map01130, map00071, map00592, map00350, map00980
Carbon fixation in photosynthetic organisms, Carbon fixation pathways in prokaryotes, Pyruvate metabolism	map00710, map00720, map00620
Polyketide sugar unit biosynthesis, Streptomycin biosynthesis, Biosynthesis of antibiotics	map00523, map00521, map01130
Purine metabolism, Starch and sucrose metabolism, Fructose and mannose metabolism	map00230, map00500, map00051
Drug metabolism - other enzymes, Nitrotoluene degradation, Tryptophan metabolism, Caffeine metabolism	map00983, map00633, map00380, map00232
Nicotinate and nicotinamide metabolism, Riboflavin metabolism, Purine metabolism, Starch and sucrose metabolism, Pyrimidine metabolism, Pantothenate and CoA biosynthesis	map00760, map00740, map00230, map00500, map00240, map00770
Glycine, serine and threonine metabolism, Glyoxylate and dicarboxylate metabolism, Pyruvate metabolism	map00260, map00630, map00620
Phenylpropanoid biosynthesis, Biosynthesis of antibiotics, Tryptophan metabolism, Glyoxylate and dicarboxylate metabolism	map00940, map01130, map00380, map00630
Lysine degradation, Valine, leucine and isoleucine degradation, beta-Alanine metabolism, Pentose phosphate pathway, Glycolysis / Gluconeogenesis, Biosynthesis of antibiotics, Tryptophan metabolism, Ascorbate and aldarate metabolism, Pyruvate metabolism, Chloroalkane and chloroalkene degradation, Glycerolipid metabolism, Insect hormone biosynthesis, Histidine metabolism, Arginine and proline metab…	map00310, map00280, map00410, map00030, map00010, map01130, map00380, map00053, map00620, map00625, map00561, map00981, map00340, map00330, map00903, map00071
Purine metabolism, Glycolysis / Gluconeogenesis, Biosynthesis of antibiotics, Pyruvate metabolism	map00230, map00010, map01130, map00620
Benzoxazinoid biosynthesis	map00402
Oxidative phosphorylation, beta-Alanine metabolism, Drug metabolism - other enzymes, Pyrimidine metabolism, Pantothenate and CoA biosynthesis	map00190, map00410, map00983, map00240, map00770
Sphingolipid metabolism	map00600
Carbon fixation in photosynthetic organisms, Pentose phosphate pathway, Biosynthesis of antibiotics, Fructose and mannose metabolism	map00710, map00030, map01130, map00051
Carbon fixation in photosynthetic organisms, Glycolysis / Gluconeogenesis, Biosynthesis of antibiotics	map00710, map00010, map01130
Phosphatidylinositol signaling system	map04070
Lysine degradation, Fatty acid elongation, Valine, leucine and isoleucine degradation, Toluene degradation, Biosynthesis of antibiotics, Carbon fixation pathways in prokaryotes, Tryptophan metabolism, Caprolactam degradation, Butanoate metabolism, Fatty acid degradation, Benzoate degradation, Geraniol degradation	map00310, map00062, map00280, map00623, map01130, map00720, map00380, map00930, map00650, map00071, map00362, map00281
Glyoxylate and dicarboxylate metabolism, Pyruvate metabolism	map00630, map00620
Purine metabolism, Caffeine metabolism	map00230, map00232
Galactose metabolism	map00052
Carotenoid biosynthesis	map00906
Phosphatidylinositol signaling system, Inositol phosphate metabolism, Streptomycin biosynthesis, Biosynthesis of antibiotics	map04070, map00562, map00521, map01130
Thiamine metabolism, Purine metabolism, Biosynthesis of antibiotics	map00730, map00230, map01130
Fatty acid elongation, Ethylbenzene degradation, Valine, leucine and isoleucine degradation, Biosynthesis of antibiotics, Fatty acid degradation, alpha-Linolenic acid metabolism, Benzoate degradation, Geraniol degradation, Biosynthesis of unsaturated fatty acids	map00062, map00642, map00280, map01130, map00071, map00592, map00362, map00281, map01040
Fatty acid biosynthesis, Butanoate metabolism	map00061, map00650
Photosynthesis	map00195
Histidine metabolism	map00340
Nitrogen metabolism, Glyoxylate and dicarboxylate metabolism	map00910, map00630
Galactose metabolism, Methane metabolism, Pentose phosphate pathway, Glycolysis / Gluconeogenesis, Biosynthesis of antibiotics, Fructose and mannose metabolism	map00052, map00680, map00030, map00010, map01130, map00051
Purine metabolism, Alanine, aspartate and glutamate metabolism, Biosynthesis of antibiotics	map00230, map00250, map01130
Valine, leucine and isoleucine degradation, Synthesis and degradation of ketone bodies, Biosynthesis of antibiotics, Butanoate metabolism, Terpenoid backbone biosynthesis	map00280, map00072, map01130, map00650, map00900
Purine metabolism, Drug metabolism - other enzymes, Glutathione metabolism, Pyrimidine metabolism	map00230, map00983, map00480, map00240
Amino sugar and nucleotide sugar metabolism, Biosynthesis of antibiotics, Fructose and mannose metabolism	map00520, map01130, map00051
Amino sugar and nucleotide sugar metabolism, Starch and sucrose metabolism	map00520, map00500
One carbon pool by folate, Glycine, serine and threonine metabolism	map00670, map00260
Nicotinate and nicotinamide metabolism, Purine metabolism, Pyrimidine metabolism	map00760, map00230, map00240
Fatty acid biosynthesis	map00061
Porphyrin and chlorophyll metabolism, Drug metabolism - other enzymes	map00860, map00983
Steroid biosynthesis	map00100
Glycine, serine and threonine metabolism, Glycerolipid metabolism, Biosynthesis of antibiotics, Glyoxylate and dicarboxylate metabolism	map00260, map00561, map01130, map00630
Phosphatidylinositol signaling system, Inositol phosphate metabolism, Purine metabolism, Biosynthesis of antibiotics, Glycerophospholipid metabolism, Ether lipid metabolism	map04070, map00562, map00230, map01130, map00564, map00565
Fatty acid biosynthesis, Biosynthesis of unsaturated fatty acids	map00061, map01040
Carbon fixation in photosynthetic organisms, Pentose phosphate pathway, Biosynthesis of antibiotics, Pentose and glucuronate interconversions	map00710, map00030, map01130, map00040
Purine metabolism, One carbon pool by folate, Biosynthesis of antibiotics	map00230, map00670, map01130
Biosynthesis of secondary metabolites - unclassified, Ubiquinone and other terpenoid-quinone biosynthesis, Phenylpropanoid biosynthesis	map00999, map00130, map00940
Lysine degradation, Drug metabolism - other enzymes, Nitrotoluene degradation, Tryptophan metabolism, Caffeine metabolism	map00310, map00983, map00633, map00380, map00232
Glyoxylate and dicarboxylate metabolism	map00630
Glycerolipid metabolism	map00561
Biosynthesis of antibiotics, Cysteine and methionine metabolism, Sulfur metabolism, Biosynthesis of secondary metabolites - other antibiotics	map01130, map00270, map00920, map00998
Porphyrin and chlorophyll metabolism, Drug metabolism - other enzymes, Flavone and flavonol biosynthesis, Pentose and glucuronate interconversions, Glycosaminoglycan degradation	map00860, map00983, map00944, map00040, map00531
beta-Alanine metabolism, Drug metabolism - other enzymes, Pyrimidine metabolism, Pantothenate and CoA biosynthesis	map00410, map00983, map00240, map00770
Biosynthesis of antibiotics, Phenazine biosynthesis, Phenylalanine, tyrosine and tryptophan biosynthesis	map01130, map00405, map00400
Glutathione metabolism, Cysteine and methionine metabolism	map00480, map00270
Pentose phosphate pathway, Biosynthesis of antibiotics	map00030, map01130
Ubiquinone and other terpenoid-quinone biosynthesis, Biosynthesis of siderophore group nonribosomal peptides, Biosynthesis of antibiotics	map00130, map01053, map01130
Arginine and proline metabolism, Cysteine and methionine metabolism	map00330, map00270
Valine, leucine and isoleucine degradation, Synthesis and degradation of ketone bodies, Butanoate metabolism, Geraniol degradation	map00280, map00072, map00650, map00281
Oxidative phosphorylation, Citrate cycle (TCA cycle), Biosynthesis of antibiotics, Carbon fixation pathways in prokaryotes, Butanoate metabolism	map00190, map00020, map01130, map00720, map00650
Linoleic acid metabolism, alpha-Linolenic acid metabolism	map00591, map00592
Citrate cycle (TCA cycle), Biosynthesis of antibiotics	map00020, map01130
Sesquiterpenoid and triterpenoid biosynthesis, Biosynthesis of antibiotics, Terpenoid backbone biosynthesis, Steroid biosynthesis	map00909, map01130, map00900, map00100
Valine, leucine and isoleucine degradation, Valine, leucine and isoleucine biosynthesis, Biosynthesis of antibiotics, Glucosinolate biosynthesis, Cysteine and methionine metabolism, Pantothenate and CoA biosynthesis	map00280, map00290, map01130, map00966, map00270, map00770
Fatty acid elongation	map00062
Lysine biosynthesis, D-Arginine and D-ornithine metabolism, Glycine, serine and threonine metabolism, Biosynthesis of antibiotics, D-Glutamine and D-glutamate metabolism, Cysteine and methionine metabolism	map00300, map00472, map00260, map01130, map00471, map00270
Phosphatidylinositol signaling system, Inositol phosphate metabolism, PD-L1 expression and PD-1 checkpoint pathway in cancer, Th1 and Th2 cell differentiation, T cell receptor signaling pathway	map04070, map00562, map05235, map04658, map04660
Alanine, aspartate and glutamate metabolism, Pyrimidine metabolism	map00250, map00240
Selenocompound metabolism, Glutathione metabolism	map00450, map00480
Terpenoid backbone biosynthesis	map00900
Alanine, aspartate and glutamate metabolism, Biosynthesis of antibiotics, Arginine biosynthesis	map00250, map01130, map00220
Nicotinate and nicotinamide metabolism, Phenylalanine metabolism, Valine, leucine and isoleucine degradation, Alanine, aspartate and glutamate metabolism, Isoquinoline alkaloid biosynthesis, Tryptophan metabolism, Cysteine and methionine metabolism, Phenylalanine, tyrosine and tryptophan biosynthesis, Tyrosine metabolism	map00760, map00360, map00280, map00250, map00950, map00380, map00270, map00400, map00350
Selenocompound metabolism, Purine metabolism, Biosynthesis of antibiotics, Sulfur metabolism, Monobactam biosynthesis	map00450, map00230, map01130, map00920, map00261
Valine, leucine and isoleucine biosynthesis, Glycine, serine and threonine metabolism, Biosynthesis of antibiotics	map00290, map00260, map01130
Carotenoid biosynthesis, Sesquiterpenoid and triterpenoid biosynthesis, Biosynthesis of antibiotics, Terpenoid backbone biosynthesis, Steroid biosynthesis	map00906, map00909, map01130, map00900, map00100
Ubiquinone and other terpenoid-quinone biosynthesis, Riboflavin metabolism	map00130, map00740
Vitamin B6 metabolism	map00750
Lysine degradation	map00310
Lysine biosynthesis, Glycine, serine and threonine metabolism, Biosynthesis of antibiotics, Cysteine and methionine metabolism, Monobactam biosynthesis	map00300, map00260, map01130, map00270, map00261
Carbon fixation in photosynthetic organisms, Citrate cycle (TCA cycle), Glycolysis / Gluconeogenesis, Biosynthesis of antibiotics, Pyruvate metabolism	map00710, map00020, map00010, map01130, map00620
Phenylalanine metabolism, Aminobenzoate degradation, Tryptophan metabolism, Aminoacyl-tRNA biosynthesis, Arginine and proline metabolism, Styrene degradation	map00360, map00627, map00380, map00970, map00330, map00643
Phenylpropanoid biosynthesis, Drug metabolism - cytochrome P450, Drug metabolism - other enzymes, Glutathione metabolism, Arachidonic acid metabolism, Metabolism of xenobiotics by cytochrome P450	map00940, map00982, map00983, map00480, map00590, map00980
Fatty acid elongation, Drug metabolism - other enzymes	map00062, map00983
Steroid degradation, N-Glycan biosynthesis	map00984, map00510
Phenylalanine metabolism, beta-Alanine metabolism, Glycine, serine and threonine metabolism, Isoquinoline alkaloid biosynthesis, Tropane, piperidine and pyridine alkaloid biosynthesis, Tyrosine metabolism	map00360, map00410, map00260, map00950, map00960, map00350
Citrate cycle (TCA cycle), Biosynthesis of antibiotics, Carbon fixation pathways in prokaryotes	map00020, map01130, map00720
Glycosylphosphatidylinositol (GPI)-anchor biosynthesis	map00563
Butanoate metabolism, Pyruvate metabolism	map00650, map00620
C5-Branched dibasic acid metabolism, Valine, leucine and isoleucine biosynthesis	map00660, map00290
Amino sugar and nucleotide sugar metabolism, Ascorbate and aldarate metabolism	map00520, map00053
Other glycan degradation, N-Glycan biosynthesis, Various types of N-glycan biosynthesis	map00511, map00510, map00513
Caprolactam degradation, Fatty acid degradation	map00930, map00071
Lysine degradation, Valine, leucine and isoleucine degradation, Citrate cycle (TCA cycle), Glycine, serine and threonine metabolism, Propanoate metabolism, Glycolysis / Gluconeogenesis, Biosynthesis of antibiotics, Tryptophan metabolism, Pyruvate metabolism	map00310, map00280, map00020, map00260, map00640, map00010, map01130, map00380, map00620
Amino sugar and nucleotide sugar metabolism, Drug metabolism - other enzymes, Nitrotoluene degradation, Caffeine metabolism	map00520, map00983, map00633, map00232
Galactose metabolism, Amino sugar and nucleotide sugar metabolism, Biosynthesis of antibiotics, Pentose and glucuronate interconversions, Ascorbate and aldarate metabolism	map00052, map00520, map01130, map00040, map00053
Phenylalanine metabolism, Ubiquinone and other terpenoid-quinone biosynthesis, Glycine, serine and threonine metabolism, Tropane, piperidine and pyridine alkaloid biosynthesis, Glyoxylate and dicarboxylate metabolism, Pyruvate metabolism, Tyrosine metabolism	map00360, map00130, map00260, map00960, map00630, map00620, map00350
Fatty acid biosynthesis, Fatty acid degradation	map00061, map00071
Flavonoid biosynthesis	map00941
Sphingolipid metabolism, Glycerolipid metabolism, N-Glycan biosynthesis, Glycerophospholipid metabolism, Ether lipid metabolism	map00600, map00561, map00510, map00564, map00565
Selenocompound metabolism, Glycine, serine and threonine metabolism, Biosynthesis of antibiotics, Cysteine and methionine metabolism, Sulfur metabolism	map00450, map00260, map01130, map00270, map00920
Propanoate metabolism, Glycolysis / Gluconeogenesis, Biosynthesis of antibiotics, Cysteine and methionine metabolism, Pyruvate metabolism	map00640, map00010, map01130, map00270, map00620
Ascorbate and aldarate metabolism	map00053
Tyrosine metabolism, Styrene degradation	map00350, map00643
Purine metabolism, Atrazine degradation, Arginine biosynthesis	map00230, map00791, map00220
Drug metabolism - other enzymes, Nitrotoluene degradation, Biosynthesis of antibiotics, Caffeine metabolism, Arginine biosynthesis	map00983, map00633, map01130, map00232, map00220
Sesquiterpenoid and triterpenoid biosynthesis	map00909
Nicotinate and nicotinamide metabolism, Purine metabolism	map00760, map00230
C5-Branched dibasic acid metabolism, Benzoate degradation	map00660, map00362
Amino sugar and nucleotide sugar metabolism, Fructose and mannose metabolism	map00520, map00051
Purine metabolism, Pyrimidine metabolism	map00230, map00240
Biotin metabolism	map00780
Phenylalanine metabolism, Ubiquinone and other terpenoid-quinone biosynthesis, Tyrosine metabolism	map00360, map00130, map00350
Amino sugar and nucleotide sugar metabolism, Pentose phosphate pathway, Glycolysis / Gluconeogenesis, Biosynthesis of antibiotics, Starch and sucrose metabolism	map00520, map00030, map00010, map01130, map00500
Other glycan degradation, Phenylpropanoid biosynthesis, Sphingolipid metabolism, Starch and sucrose metabolism, Cyanoamino acid metabolism	map00511, map00940, map00600, map00500, map00460
One carbon pool by folate, Glyoxylate and dicarboxylate metabolism	map00670, map00630
Lysine degradation, Valine, leucine and isoleucine degradation, beta-Alanine metabolism, Glycine, serine and threonine metabolism, Glycolysis / Gluconeogenesis, Biosynthesis of antibiotics, Tryptophan metabolism, Ascorbate and aldarate metabolism, Pyruvate metabolism, Chloroalkane and chloroalkene degradation, Glycerolipid metabolism, Insect hormone biosynthesis, Histidine metabolism, Arginine an…	map00310, map00280, map00410, map00260, map00010, map01130, map00380, map00053, map00620, map00625, map00561, map00981, map00340, map00330, map00903, map00071
Nicotinate and nicotinamide metabolism, Drug metabolism - cytochrome P450, Drug metabolism - other enzymes, Glutathione metabolism, Metabolism of xenobiotics by cytochrome P450	map00760, map00982, map00983, map00480, map00980
Methane metabolism, Isoquinoline alkaloid biosynthesis, Tyrosine metabolism	map00680, map00950, map00350
Citrate cycle (TCA cycle), Glutathione metabolism, Biosynthesis of antibiotics, Carbon fixation pathways in prokaryotes	map00020, map00480, map01130, map00720
One carbon pool by folate, Carbon fixation pathways in prokaryotes	map00670, map00720
Pentose phosphate pathway	map00030
Alanine, aspartate and glutamate metabolism, Biosynthesis of antibiotics, Nitrogen metabolism	map00250, map01130, map00910
Galactose metabolism, Glycerolipid metabolism, Amino sugar and nucleotide sugar metabolism, Biosynthesis of antibiotics, Starch and sucrose metabolism, Pentose and glucuronate interconversions, Ascorbate and aldarate metabolism	map00052, map00561, map00520, map01130, map00500, map00040, map00053
Nicotinate and nicotinamide metabolism, Alanine, aspartate and glutamate metabolism, Arginine biosynthesis, D-Glutamine and D-glutamate metabolism	map00760, map00250, map00220, map00471
Phosphonate and phosphinate metabolism, Glycerophospholipid metabolism	map00440, map00564
Amino sugar and nucleotide sugar metabolism, Pentose and glucuronate interconversions, Ascorbate and aldarate metabolism	map00520, map00040, map00053
N-Glycan biosynthesis, Peptidoglycan biosynthesis	map00510, map00550
One carbon pool by folate	map00670
Drug metabolism - cytochrome P450, Drug metabolism - other enzymes, Glutathione metabolism, Ascorbate and aldarate metabolism, Metabolism of xenobiotics by cytochrome P450	map00982, map00983, map00480, map00053, map00980
Biosynthesis of antibiotics, Steroid biosynthesis	map01130, map00100
Alanine, aspartate and glutamate metabolism, Arginine biosynthesis, D-Glutamine and D-glutamate metabolism	map00250, map00220, map00471
Tyrosine metabolism	map00350
Other types of O-glycan biosynthesis	map00514
Glycerolipid metabolism, Drug metabolism - other enzymes, Nitrotoluene degradation, Caffeine metabolism	map00561, map00983, map00633, map00232
Ether lipid metabolism	map00565
Citrate cycle (TCA cycle), Biosynthesis of antibiotics, Glyoxylate and dicarboxylate metabolism	map00020, map01130, map00630
Galactose metabolism, Streptomycin biosynthesis, Purine metabolism, Amino sugar and nucleotide sugar metabolism, Pentose phosphate pathway, Glycolysis / Gluconeogenesis, Biosynthesis of antibiotics, Starch and sucrose metabolism	map00052, map00521, map00230, map00520, map00030, map00010, map01130, map00500
Purine metabolism, Drug metabolism - other enzymes	map00230, map00983
Glycine, serine and threonine metabolism, Glycerophospholipid metabolism	map00260, map00564
Vitamin B6 metabolism, Glycine, serine and threonine metabolism, Methane metabolism, Biosynthesis of antibiotics, Cysteine and methionine metabolism	map00750, map00260, map00680, map01130, map00270
Peptidoglycan biosynthesis	map00550
C5-Branched dibasic acid metabolism, Citrate cycle (TCA cycle), Propanoate metabolism, Biosynthesis of antibiotics, Carbon fixation pathways in prokaryotes	map00660, map00020, map00640, map01130, map00720
C5-Branched dibasic acid metabolism, Citrate cycle (TCA cycle), Purine metabolism, Propanoate metabolism, Drug metabolism - other enzymes, Biosynthesis of antibiotics, Pyrimidine metabolism, Carbon fixation pathways in prokaryotes	map00660, map00020, map00230, map00640, map00983, map01130, map00240, map00720
Fructose and mannose metabolism, Pentose and glucuronate interconversions	map00051, map00040
Drug metabolism - other enzymes, Methane metabolism	map00983, map00680
One carbon pool by folate, Pyrimidine metabolism, Folate biosynthesis	map00670, map00240, map00790
Vitamin B6 metabolism, Glycine, serine and threonine metabolism	map00750, map00260
Selenocompound metabolism, Glycine, serine and threonine metabolism, Biosynthesis of antibiotics, Cysteine and methionine metabolism	map00450, map00260, map01130, map00270
T cell receptor signaling pathway	map04660
Biosynthesis of antibiotics, Cysteine and methionine metabolism, Terpenoid backbone biosynthesis	map01130, map00270, map00900
Glycerolipid metabolism, Methane metabolism	map00561, map00680
