# Supplementary material for: Transcriptome Analysis Reveals Important Candidate Genes Related to Nutrient Reservoir, Carbohydrate Metabolism, and Defence Proteins during Grain Development of Hexaploid Bread Wheat and Its Diploid Progenitors
Source: Genes (Basel). 2020 May 5;11(5):509. doi: 10.3390/genes11050509 (PMC7290843; doi:10.3390/genes11050509)
Supplement: Supplementary file 1 [file genes-11-00509-s001.zip › Supplementary files/Table S5.xlsx]

## Sheet: Common up regulated 
	Tags	SeqName	Description	Length	#Hits	e-Value	sim mean	#GO	GO IDs	GO Names	Enzyme Codes	Enzyme Names	InterPro IDs	InterPro GO IDs	InterPro GO Names
TRUE	[BLASTED]	TraesCS4A02G453300.1	XP_004964337.1F-box protein At2g26160 isoform X1	1490	20	6.93809e-172	53.07
TRUE	[BLASTED, MAPPED, ANNOTATED]	TraesCSU02G071400.2	XP_020173842.1protein TPR1-like	3380	20	0	84.41	2	F:GO:0005515; P:GO:0006355	F:protein binding; P:regulation of transcription, DNA-templated
TRUE	[BLASTED]	TraesCS2A02G518300.1	XP_020165111.1uncharacterized protein LOC109750561	2292	20	8.48213e-113	58.38
TRUE	[BLASTED]	TraesCS2D02G587800.1	XP_020197209.1uncharacterized protein LOC109782992 isoform X1	2272	20	0	64.64
TRUE	[BLASTED, MAPPED]	TraesCS5D02G004100.1	XP_017257498.1 2S sulfur-rich seed storage protein 2-like	447	6	8.66573e-35	57.1	1	F:GO:0045735	F:nutrient reservoir activity
TRUE	[BLASTED, MAPPED, ANNOTATED]	TraesCS1A02G365100.2	XP_020160059.1phospholipase D beta 1-like	2741	20	0	87.22	6	F:GO:0004630; F:GO:0005509; C:GO:0016020; P:GO:0016042; P:GO:0046470; F:GO:0070290	F:phospholipase D activity; F:calcium ion binding; C:membrane; P:lipid catabolic process; P:phosphatidylcholine metabolic process; F:N-acylphosphatidylethanolamine-specific phospholipase D activity	EC:3.1.4.4	Phospholipase D
TRUE	[BLASTED, MAPPED, ANNOTATED]	TraesCS1B02G405300.1	YP_008239247.1ribosomal protein S14 (chloroplast)	312	20	2.15277e-50	81.55	5	F:GO:0003735; C:GO:0005840; P:GO:0006412; C:GO:0009507; F:GO:0019843	F:structural constituent of ribosome; C:ribosome; P:translation; C:chloroplast; F:rRNA binding
TRUE	[BLASTED, MAPPED, ANNOTATED]	TraesCS7B02G194000.1	XP_010024724.1 bifunctional epoxide hydrolase 2	972	20	0	83.22	1	F:GO:0003824	F:catalytic activity
TRUE	[BLASTED, MAPPED, ANNOTATED]	TraesCS5D02G456300.1	YP_008239122.1cytochrome b6/f complex subunit IV (chloroplast)	525	20	5.12158e-119	99.22	5	C:GO:0009535; P:GO:0009767; C:GO:0016021; F:GO:0045156; F:GO:0045158	C:chloroplast thylakoid membrane; P:photosynthetic electron transport chain; C:integral component of membrane; F:electron transporter, transferring electrons within the cyclic electron transport pathway of photosynthesis activity; F:electron transporter, transferring electrons within cytochrome b6/f complex of photosystem II activity

## Sheet: Common down regulated
#Hits	e-Value	Tags		SeqName	Description	Length	sim mean	#GO	GO IDs	GO Names	Enzyme Codes	Enzyme Names	InterPro IDs	InterPro GO IDs	InterPro GO Names
3	5.34763e-11	[BLASTED]	TRUE	TraesCS7A02G035884.1	XP_020147248.1avenin-like a1	239	91.45
20	0	[BLASTED]	TRUE	TraesCS3D02G049300.1	XP_020194805.1LEAF RUST 10 DISEASE-RESISTANCE LOCUS RECEPTOR-LIKE PROTEIN KINASE-like 2.4 isoform X1	1941	77.67
1	3.33438e-05	[BLASTED]	TRUE	TraesCSU02G165363.1	XP_020191634.1antigen LPMC-61-like	1538	84.38
1	9.38095e-07	[BLASTED]	TRUE	TraesCSU02G182638.1	XP_020191634.1antigen LPMC-61-like	405	84.38
20	3.70659e-76	[BLASTED]	TRUE	TraesCS6B02G253800.1	XP_020171883.1uncharacterized protein LOC109757470	1805	46.87
20	0	[BLASTED, MAPPED, ANNOTATED]	TRUE	TraesCS4B02G076200.1	XP_025827745.1thiol protease SEN102-like	1449	75.26	4	F:GO:0004197; C:GO:0005615; C:GO:0005764; P:GO:0051603	F:cysteine-type endopeptidase activity; C:extracellular space; C:lysosome; P:proteolysis involved in cellular protein catabolic process	EC:3.4.22	Acting on peptide bonds (peptidases)
20	0	[BLASTED, MAPPED, ANNOTATED]	TRUE	TraesCS4A02G479400.1	XP_020160517.1putative disease resistance RPP13-like protein 1	3825	76.91	1	F:GO:0043531	F:ADP binding
20	0	[BLASTED, MAPPED, ANNOTATED]	TRUE	TraesCS7A02G484600.1	XP_020198351.1berberine bridge enzyme-like 27	1756	79.99	4	F:GO:0016491; P:GO:0050794; P:GO:0055114; F:GO:0071949	F:oxidoreductase activity; P:regulation of cellular process; P:oxidation-reduction process; F:FAD binding
		[NO-BLAST]	TRUE	TraesCS6A02G376900.1	---NA---	496
20	3.36125e-160	[BLASTED, MAPPED, ANNOTATED]	TRUE	TraesCS4A02G483900.1	XP_020152719.1MDIS1-interacting receptor like kinase 1-like	1596	73.57	3	F:GO:0004672; P:GO:0009987; C:GO:0016020	F:protein kinase activity; P:cellular process; C:membrane
14	3.84483e-11	[BLASTED, MAPPED]	TRUE	TraesCS7B02G481400.1	XP_025817187.1protein ATAF2-like	966	46.19	3	F:GO:0003677; C:GO:0005634; P:GO:0006355	F:DNA binding; C:nucleus; P:regulation of transcription, DNA-templated
20	1.09131e-154	[BLASTED]	TRUE	TraesCS2A02G111400.1	XP_003569094.1uncharacterized protein LOC100823160	1383	67.99
14	6.95991e-97	[BLASTED]	TRUE	TraesCS6B02G028500.1	XP_020166877.1uncharacterized protein LOC109752393	672	75.61
20	3.14538e-25	[BLASTED, MAPPED, ANNOTATED]	TRUE	TraesCS5D02G388900.1	XP_020190859.1polycomb group protein EMBRYONIC FLOWER 2-like	860	73.51	6	C:GO:0005677; P:GO:0006342; P:GO:0009908; C:GO:0031519; P:GO:0048586; P:GO:0070734	C:chromatin silencing complex; P:chromatin silencing; P:flower development; C:PcG protein complex; P:regulation of long-day photoperiodism, flowering; P:histone H3-K27 methylation
20	0	[BLASTED, MAPPED, ANNOTATED]	TRUE	TraesCS2A02G002900.1	XP_020150847.1cytochrome P450 86B1-like	1911	77.23	6	F:GO:0004497; F:GO:0005506; C:GO:0016021; F:GO:0016705; F:GO:0020037; P:GO:0055114	F:monooxygenase activity; F:iron ion binding; C:integral component of membrane; F:oxidoreductase activity, acting on paired donors, with incorporation or reduction of molecular oxygen; F:heme binding; P:oxidation-reduction process
20	2.74692e-72	[BLASTED, MAPPED, ANNOTATED]	TRUE	TraesCSU02G219500.1	XP_025816894.1probable receptor-like protein kinase At2g47060 isoform X4	863	72.34	4	F:GO:0000166; F:GO:0004675; C:GO:0005886; P:GO:0006468	F:nucleotide binding; F:transmembrane receptor protein serine/threonine kinase activity; C:plasma membrane; P:protein phosphorylation	EC:2.7.11	Transferring phosphorus-containing groups
20	0	[BLASTED, MAPPED, ANNOTATED]	TRUE	TraesCS2D02G015600.1	XP_020150848.1alkane hydroxylase MAH1-like	1404	69.31	2	F:GO:0005488; F:GO:0016491	F:binding; F:oxidoreductase activity
20	0	[BLASTED, MAPPED]	TRUE	TraesCS7B02G071200.1	XP_020166939.1disease resistance protein RPP13-like	3939	69.65	1	F:GO:0043531	F:ADP binding
20	0	[BLASTED]	TRUE	TraesCS2B02G563800.1	XP_020165868.1wall-associated receptor kinase 2-like	2109	70.66
20	1.56079e-65	[BLASTED, MAPPED, ANNOTATED]	TRUE	TraesCS5A02G530400.1	XP_020177736.1pollen allergen Dac g 3-like	360	64.26	1	C:GO:0110165	C:cellular anatomical entity
20	0	[BLASTED, MAPPED, ANNOTATED]	TRUE	TraesCS2B02G489700.1	XP_020164758.1wall-associated receptor kinase 3-like	2232	83.67	7	F:GO:0004674; F:GO:0005509; F:GO:0005524; C:GO:0005886; P:GO:0006468; C:GO:0016021; F:GO:0030247	F:protein serine/threonine kinase activity; F:calcium ion binding; F:ATP binding; C:plasma membrane; P:protein phosphorylation; C:integral component of membrane; F:polysaccharide binding	EC:2.7.11	Transferring phosphorus-containing groups
20	0	[BLASTED, MAPPED, ANNOTATED]	TRUE	TraesCS2B02G512300.1	XP_020168089.1G-type lectin S-receptor-like serine/threonine-protein kinase B120	2199	76.88	6	F:GO:0004674; F:GO:0005524; C:GO:0005886; P:GO:0006468; C:GO:0016021; P:GO:0048544	F:protein serine/threonine kinase activity; F:ATP binding; C:plasma membrane; P:protein phosphorylation; C:integral component of membrane; P:recognition of pollen	EC:2.7.11	Transferring phosphorus-containing groups
20	3.35869e-156	[BLASTED]	TRUE	TraesCS1B02G160500.1	XP_020198501.1uncharacterized protein LOC109784316 isoform X2	1143	64.73
20	7.93134e-154	[BLASTED]	TRUE	TraesCS2B02G470200.1	XP_020183534.1uncharacterized protein LOC109769196	1569	55.03
20	0	[BLASTED, MAPPED, ANNOTATED]	TRUE	TraesCS3B02G526700.1	XP_020148298.1glucan endo-1,3-beta-glucosidase GIII-like	1259	79.68	3	F:GO:0004553; P:GO:0005975; C:GO:0046658	F:hydrolase activity, hydrolyzing O-glycosyl compounds; P:carbohydrate metabolic process; C:anchored component of plasma membrane
2	2.12125e-83	[BLASTED]	TRUE	TraesCS6A02G021500.1	XP_020195046.160S ribosomal protein L22-like	1056	92.68
20	4.91181e-146	[BLASTED, MAPPED]	TRUE	TraesCS6D02G111300.1	XP_020161913.1stress response protein NST1-like	1538	76.9	1	F:GO:0005516	F:calmodulin binding
		[NO-BLAST]	TRUE	TraesCS6B02G237300.1	---NA---	930
20	0	[BLASTED, MAPPED, ANNOTATED]	TRUE	TraesCS6B02G042600.1	XP_020191662.1peroxidase 45-like	942	81.51	8	F:GO:0004601; C:GO:0005576; P:GO:0006979; F:GO:0020037; P:GO:0042744; F:GO:0046872; P:GO:0055114; P:GO:0098869	F:peroxidase activity; C:extracellular region; P:response to oxidative stress; F:heme binding; P:hydrogen peroxide catabolic process; F:metal ion binding; P:oxidation-reduction process; P:cellular oxidant detoxification	EC:1.11.1.7	Peroxidase
20	1.661e-58	[BLASTED]	TRUE	TraesCS4B02G011800.1	XP_020201588.1uncharacterized protein LOC109787449	1131	49.4
		[NO-BLAST]	TRUE	TraesCS7A02G193700.1	---NA---	1300
20	7.90684e-107	[BLASTED, MAPPED, ANNOTATED]	TRUE	TraesCS7A02G164100.1	XP_004982761.1putative receptor-like protein kinase At4g00960	881	78.11	1	C:GO:0016020	C:membrane
2	6.01742e-15	[BLASTED]	TRUE	TraesCS2A02G485900.1	XP_020176298.1uncharacterized protein LOC109761899	505	92.05
20	6.49413e-149	[BLASTED, MAPPED]	TRUE	TraesCS5B02G546200.1	XP_020162984.1uncharacterized protein LOC109748360	2268	64.16	2	C:GO:0016020; C:GO:0016021	C:membrane; C:integral component of membrane
20	2.0045e-127	[BLASTED, MAPPED, ANNOTATED]	TRUE	TraesCS6A02G236600.1	XP_020168348.1LIM domain-containing protein WLIM2b-like	955	91.74	5	C:GO:0005886; C:GO:0015629; F:GO:0046872; F:GO:0051015; P:GO:0051017	C:plasma membrane; C:actin cytoskeleton; F:metal ion binding; F:actin filament binding; P:actin filament bundle assembly
4	1.60907e-16	[BLASTED]	TRUE	TraesCS2A02G526500.1	XP_020166025.1phosphopantothenoylcysteine decarboxylase subunit VHS3-like isoform X1	1347	86.14
20	0	[BLASTED]	TRUE	TraesCS2B02G253800.1	XP_020152175.1uncharacterized protein LOC109737455	1217	82.35
20	0	[BLASTED, MAPPED]	TRUE	TraesCS3B02G604100.1	XP_025828389.1disease resistance protein RPM1-like	4733	53.45	1	F:GO:0043531	F:ADP binding
15	1.6778e-98	[BLASTED]	TRUE	TraesCS6B02G028200.1	XP_020166858.1uncharacterized protein LOC109752373	489	77.46
20	2.20898e-162	[BLASTED, MAPPED, ANNOTATED]	TRUE	TraesCS1B02G259600.1	NP_001149610.1dnaJ domain containing protein	2724	83.21	1	C:GO:0009507	C:chloroplast
20	0	[BLASTED, MAPPED, ANNOTATED]	TRUE	TraesCS5B02G268300.1	XP_020159201.1cinnamoyl-CoA reductase 1-like	1287	79.75	3	F:GO:0016616; F:GO:0050662; P:GO:0055114	F:oxidoreductase activity, acting on the CH-OH group of donors, NAD or NADP as acceptor; F:coenzyme binding; P:oxidation-reduction process
7	1.36964e-130	[BLASTED]	TRUE	TraesCS3D02G081200.1	XP_020183854.1pollen allergen Phl p 5b-like	1993	78.82
20	0	[BLASTED]	TRUE	TraesCS6B02G112600.1	XP_014755776.1putative F-box/LRR-repeat protein At5g02700	1927	76.64
20	5.85131e-09	[BLASTED, MAPPED]	TRUE	TraesCS2A02G269600.1	XP_020579086.1transcription factor bHLH93-like	318	65.69	1	F:GO:0046983	F:protein dimerization activity
20	0	[BLASTED, MAPPED, ANNOTATED]	TRUE	TraesCS5D02G526800.1	XP_020147660.1phytosulfokine receptor 2-like	1719	72.7	4	F:GO:0000166; F:GO:0004672; C:GO:0016020; P:GO:0016310	F:nucleotide binding; F:protein kinase activity; C:membrane; P:phosphorylation
		[NO-BLAST]	TRUE	TraesCS6A02G376800.1	---NA---	288
20	7.4071e-46	[BLASTED, MAPPED]	TRUE	TraesCS4A02G455300.1	XP_006656563.1 putative F-box protein At3g25750	1176	50.44	2	C:GO:0016020; C:GO:0016021	C:membrane; C:integral component of membrane
15	6.32023e-17	[BLASTED]	TRUE	TraesCSU02G037600.1	XP_020169141.1uncharacterized protein LOC109754634	1816	45.01
20	0	[BLASTED, MAPPED, ANNOTATED]	TRUE	TraesCS6B02G037600.1	XP_020198863.1wall-associated receptor kinase-like 6	2793	77.71	3	F:GO:0004674; C:GO:0005886; F:GO:0043167	F:protein serine/threonine kinase activity; C:plasma membrane; F:ion binding	EC:2.7.11	Transferring phosphorus-containing groups
20	0	[BLASTED, MAPPED, ANNOTATED]	TRUE	TraesCS1D02G205600.1	XP_020170710.1serine carboxypeptidase-like 34	1455	78.81	3	F:GO:0004185; C:GO:0005773; P:GO:0051603	F:serine-type carboxypeptidase activity; C:vacuole; P:proteolysis involved in cellular protein catabolic process	EC:3.4.21; EC:3.4.16	Acting on peptide bonds (peptidases); Acting on peptide bonds (peptidases)
20	8.63561e-121	[BLASTED, MAPPED, ANNOTATED]	TRUE	TraesCS2A02G019400.1	XP_020165455.14-hydroxyphenylacetaldehyde oxime monooxygenase-like	1482	70.4	5	F:GO:0005506; C:GO:0016021; F:GO:0016709; F:GO:0020037; P:GO:0055114	F:iron ion binding; C:integral component of membrane; F:oxidoreductase activity, acting on paired donors, with incorporation or reduction of molecular oxygen, NAD(P)H as one donor, and incorporation of one atom of oxygen; F:heme binding; P:oxidation-reduction process	EC:1.14.13	Acting on paired donors, with incorporation or reduction of molecular oxygen. The oxygen incorporated need not be derived from O(2)
1	4.60268e-104	[BLASTED]	TRUE	TraesCS1B02G417600.1	XP_020158015.1uncharacterized protein LOC109743340	1866	93.58
20	3.19257e-41	[BLASTED]	TRUE	TraesCS4A02G316100.1	XP_020158939.1putative F-box/LRR-repeat protein At3g28410	1011	59.59
15	5.91584e-108	[BLASTED]	TRUE	TraesCS6D02G024200.1	XP_020166877.1uncharacterized protein LOC109752393	797	77.52
20	5.09369e-163	[BLASTED, MAPPED, ANNOTATED]	TRUE	TraesCS3A02G391300.1	XP_020147270.1SNAP25 homologous protein SNAP33-like	1102	82.02	1	C:GO:0005886	C:plasma membrane
1	1.69097e-05	[BLASTED]	TRUE	TraesCS1B02G011467.1	XP_020191634.1antigen LPMC-61-like	1668	87.5
20	0	[BLASTED, MAPPED, ANNOTATED]	TRUE	TraesCS6D02G048600.1	XP_020179677.1S-(+)-linalool synthase, chloroplastic-like	1956	79.63	6	F:GO:0000287; C:GO:0009536; F:GO:0010333; F:GO:0034007; P:GO:0042742; P:GO:0043693	F:magnesium ion binding; C:plastid; F:terpene synthase activity; F:S-linalool synthase activity; P:defense response to bacterium; P:monoterpene biosynthetic process	EC:4.2.3.25	S-linalool synthase
2	8.42403e-76	[BLASTED]	TRUE	TraesCS4A02G475300.1	XP_020182446.1uncharacterized protein LOC109768127	634	85.61
20	1.55316e-150	[BLASTED, MAPPED]	TRUE	TraesCS7B02G475800.1	XP_020197733.1cytosolic sulfotransferase 5-like	1338	69.53	2	F:GO:0008146; F:GO:0016740	F:sulfotransferase activity; F:transferase activity
20	7.1048e-44	[BLASTED, MAPPED, ANNOTATED]	TRUE	TraesCS4A02G037700.1	XP_006650279.1 cyclin-B1-2	976	72.63	3	C:GO:0005634; C:GO:0005737; P:GO:0043248	C:nucleus; C:cytoplasm; P:proteasome assembly
20	7.19449e-35	[BLASTED, MAPPED, ANNOTATED]	TRUE	TraesCS1A02G050800.1	XP_020198481.1defensin Tm-AMP-D1.2-like	691	79.37	4	C:GO:0005615; P:GO:0006952; F:GO:0046870; P:GO:0055073	C:extracellular space; P:defense response; F:cadmium ion binding; P:cadmium ion homeostasis
20	2.7744e-109	[BLASTED, MAPPED, ANNOTATED]	TRUE	TraesCS5B02G458500.1	XP_020156448.1cell wall protein AWA1-like	1209	91.97	2	F:GO:0004857; P:GO:0043086	F:enzyme inhibitor activity; P:negative regulation of catalytic activity
20	2.139e-41	[BLASTED]	TRUE	TraesCS5B02G121800.1	XP_020156579.1protein FAR-RED ELONGATED HYPOCOTYL 3-like	1606	66.66
20	0	[BLASTED, MAPPED, ANNOTATED]	TRUE	TraesCS5B02G414500.1	XP_015624761.1cinnamoyl-CoA reductase 1-like	1263	82.28	8	F:GO:0005515; C:GO:0005737; P:GO:0006952; P:GO:0009809; F:GO:0016616; F:GO:0016621; F:GO:0050662; P:GO:0055114	F:protein binding; C:cytoplasm; P:defense response; P:lignin biosynthetic process; F:oxidoreductase activity, acting on the CH-OH group of donors, NAD or NADP as acceptor; F:cinnamoyl-CoA reductase activity; F:coenzyme binding; P:oxidation-reduction process	EC:1.2.1.44	Cinnamoyl-CoA reductase
20	0	[BLASTED, MAPPED, ANNOTATED]	TRUE	TraesCS1B02G316300.1	XP_020181431.1E3 ubiquitin-protein ligase RING1-like	1569	73.67	5	C:GO:0005737; P:GO:0006511; P:GO:0016567; F:GO:0046872; F:GO:0061630	C:cytoplasm; P:ubiquitin-dependent protein catabolic process; P:protein ubiquitination; F:metal ion binding; F:ubiquitin protein ligase activity
19	3.46083e-97	[BLASTED]	TRUE	TraesCS6A02G088400.1	XP_020170038.1pollen allergen KBG 60-like	888	71.13
20	3.39761e-40	[BLASTED]	TRUE	TraesCS6A02G365500.1	NP_001147376.1serine-rich protein	780	66.91
20	0	[BLASTED, MAPPED]	TRUE	TraesCS1D02G381500.1	XP_020188667.1putative disease resistance RPP13-like protein 3 isoform X1	4290	69.61	1	F:GO:0043531	F:ADP binding
20	3.60685e-141	[BLASTED]	TRUE	TraesCS7A02G212100.1	XP_020172131.1uncharacterized protein LOC109757715 isoform X1	1033	63.52
20	1.30961e-152	[BLASTED, MAPPED, ANNOTATED]	TRUE	TraesCS3B02G052300.1	XP_020170167.1putative E3 ubiquitin-protein ligase SINA-like 6	1395	68.37	1	F:GO:0046872	F:metal ion binding
20	2.27438e-46	[BLASTED, MAPPED]	TRUE	TraesCS6A02G164900.1	XP_020147515.1cytosolic sulfotransferase 3-like	429	64.6	2	F:GO:0008146; F:GO:0016740	F:sulfotransferase activity; F:transferase activity
20	0	[BLASTED, MAPPED, ANNOTATED]	TRUE	TraesCS4D02G143100.1	XP_020156390.1putative pectinesterase 63	1890	81.08	4	F:GO:0030599; P:GO:0042545; F:GO:0045330; P:GO:0045490	F:pectinesterase activity; P:cell wall modification; F:aspartyl esterase activity; P:pectin catabolic process	EC:3.1.1.11; EC:3.1.1.1	Pectinesterase; Carboxylesterase
20	5.25221e-21	[BLASTED, MAPPED]	TRUE	TraesCS1B02G468300.1	XP_025803332.1jacalin-related lectin 23-like	887	52.73	3	C:GO:0005576; F:GO:0030246; C:GO:0048046	C:extracellular region; F:carbohydrate binding; C:apoplast
20	0	[BLASTED]	TRUE	TraesCS6B02G189900.1	XP_010240682.1uncharacterized protein LOC100823846 isoform X2	1458	62.96
2	2.90603e-115	[BLASTED]	TRUE	TraesCS6A02G416100.1	XP_020201407.1uncharacterized protein LOC109787261	849	80.7
20	0	[BLASTED]	TRUE	TraesCS2A02G503900.1	XP_020163558.1disease resistance protein RPM1-like	3332	87.37
		[NO-BLAST]	TRUE	TraesCSU02G069500.1	---NA---	735
20	3.26017e-97	[BLASTED]	TRUE	TraesCS1B02G036300.1	XP_020162330.1putative disease resistance RPP13-like protein 3	588	85.47
20	6.07579e-22	[BLASTED, MAPPED]	TRUE	TraesCSU02G257800.1	XP_025803332.1jacalin-related lectin 23-like	823	52.62	3	C:GO:0005576; F:GO:0030246; C:GO:0048046	C:extracellular region; F:carbohydrate binding; C:apoplast
20	0	[BLASTED, MAPPED, ANNOTATED]	TRUE	TraesCS4B02G385400.1	XP_020162060.1UDP-glycosyltransferase 85A3-like	1602	73.56	3	C:GO:0043231; F:GO:0080043; F:GO:0080044	C:intracellular membrane-bounded organelle; F:quercetin 3-O-glucosyltransferase activity; F:quercetin 7-O-glucosyltransferase activity
		[NO-BLAST]	TRUE	TraesCS6A02G377200.1	---NA---	270
20	4.34005e-53	[BLASTED]	TRUE	TraesCS5B02G053300.1	XP_015645918.2uncharacterized protein LOC107275774	1523	60.66
20	1.22438e-94	[BLASTED, MAPPED]	TRUE	TraesCS4B02G014800.1	XP_004982264.1inactive protein RESTRICTED TEV MOVEMENT 2	1293	63.18	2	C:GO:0016020; C:GO:0016021	C:membrane; C:integral component of membrane
20	0	[BLASTED, MAPPED, ANNOTATED]	TRUE	TraesCS7A02G107700.1	XP_020154370.13-ketoacyl-CoA synthase 6-like	1627	79.65	2	C:GO:0016020; F:GO:0016746	C:membrane; F:transferase activity, transferring acyl groups
20	5.31385e-113	[BLASTED, MAPPED]	TRUE	TraesCS2A02G448500.1	XP_020195652.1transcription factor MYC2-like	1006	68.08	1	F:GO:0046983	F:protein dimerization activity
20	1.59729e-52	[BLASTED, MAPPED, ANNOTATED]	TRUE	TraesCS7B02G195400.1	XP_020182112.1fatty acid desaturase DES2-like isoform X1	1637	83.21	4	P:GO:0006629; C:GO:0016021; F:GO:0016717; P:GO:0055114	P:lipid metabolic process; C:integral component of membrane; F:oxidoreductase activity, acting on paired donors, with oxidation of a pair of donors resulting in the reduction of molecular oxygen to two molecules of water; P:oxidation-reduction process	EC:1.14.19	Acting on paired donors, with incorporation or reduction of molecular oxygen. The oxygen incorporated need not be derived from O(2)
20	0	[BLASTED, MAPPED, ANNOTATED]	TRUE	TraesCS5A02G249300.1	XP_020148012.1putative wall-associated receptor kinase-like 16	2283	71.16	3	F:GO:0004674; C:GO:0005886; F:GO:0043167	F:protein serine/threonine kinase activity; C:plasma membrane; F:ion binding	EC:2.7.11	Transferring phosphorus-containing groups
20	0	[BLASTED, MAPPED, ANNOTATED]	TRUE	TraesCSU02G020600.1	XP_020159631.1FT-interacting protein 1-like	3332	79.02	1	C:GO:0016021	C:integral component of membrane
20	2.6886e-77	[BLASTED, MAPPED, ANNOTATED]	TRUE	TraesCS7B02G228100.1	XP_020146500.1UDP-D-apiose/UDP-D-xylose synthase	756	89.03	4	F:GO:0003824; C:GO:0005737; F:GO:0050662; P:GO:0071555	F:catalytic activity; C:cytoplasm; F:coenzyme binding; P:cell wall organization
20	0	[BLASTED, MAPPED]	TRUE	TraesCS3B02G088800.1	XP_020151926.1acyl transferase 15-like	1584	60.57	1	F:GO:0016747	F:transferase activity, transferring acyl groups other than amino-acyl groups
20	0	[BLASTED]	TRUE	TraesCS1A02G041100.1	XP_020162333.1putative disease resistance RPP13-like protein 3	1854	89.48
20	1.30475e-66	[BLASTED, MAPPED]	TRUE	TraesCS3D02G025700.1	XP_020154114.1Bowman-Birk type trypsin inhibitor-like	549	51.46	5	F:GO:0004867; C:GO:0005576; P:GO:0010466; P:GO:0010951; F:GO:0030414	F:serine-type endopeptidase inhibitor activity; C:extracellular region; P:negative regulation of peptidase activity; P:negative regulation of endopeptidase activity; F:peptidase inhibitor activity
		[NO-BLAST]	TRUE	TraesCS2A02G461200.1	---NA---	252
20	0	[BLASTED]	TRUE	TraesCS4A02G473800.1	XP_020185299.1putative F-box protein At5g42430	1679	59.05
8	3.03751e-11	[BLASTED]	TRUE	TraesCS7D02G503400.1	XP_020199520.1uncharacterized protein LOC109785333	662	78.33
		[NO-BLAST]	TRUE	TraesCS3D02G531400.1	---NA---	1341
20	0	[BLASTED, MAPPED, ANNOTATED]	TRUE	TraesCS4A02G491400.1	XP_020201347.1probable leucine-rich repeat receptor-like protein kinase At1g35710	1179	66.06	2	F:GO:0000166; C:GO:0016020	F:nucleotide binding; C:membrane
20	1.66096e-145	[BLASTED, MAPPED]	TRUE	TraesCS6B02G422400.1	XP_020199096.1F-box protein PP2-B11-like	1123	65.47	1	F:GO:0030246	F:carbohydrate binding
20	0	[BLASTED, MAPPED, ANNOTATED]	TRUE	TraesCS1D02G012700.1	XP_020172241.1fatty acyl-CoA reductase 2-like	1883	78.61	8	P:GO:0006629; C:GO:0009507; P:GO:0010345; P:GO:0010584; P:GO:0035336; P:GO:0055114; F:GO:0080019; F:GO:0102965	P:lipid metabolic process; C:chloroplast; P:suberin biosynthetic process; P:pollen exine formation; P:long-chain fatty-acyl-CoA metabolic process; P:oxidation-reduction process; F:fatty-acyl-CoA reductase (alcohol-forming) activity; F:alcohol-forming fatty acyl-CoA reductase activity	EC:1.2.1.84	Alcohol-forming fatty acyl-CoA reductase
20	0	[BLASTED, MAPPED]	TRUE	TraesCS1B02G337600.1	XP_020171338.1uncharacterized protein LOC109756906	2079	52.97	2	C:GO:0016020; C:GO:0016021	C:membrane; C:integral component of membrane
		[NO-BLAST]	TRUE	TraesCS6D02G283100.1	---NA---	264
20	4.05092e-154	[BLASTED, MAPPED, ANNOTATED]	TRUE	TraesCS4A02G442400.1	XP_020157716.1tricin synthase 1-like	1187	82.66	5	C:GO:0005634; F:GO:0008171; F:GO:0008757; P:GO:0032259; F:GO:0046872	C:nucleus; F:O-methyltransferase activity; F:S-adenosylmethionine-dependent methyltransferase activity; P:methylation; F:metal ion binding
5	2.61239e-59	[BLASTED]	TRUE	TraesCSU02G158900.1	XP_020184761.1uncharacterized protein LOC109770470	324	95.45
5	2.52826e-55	[BLASTED]	TRUE	TraesCSU02G272900.1	XP_020200491.1uncharacterized protein LOC109786323	359	98.91
20	0	[BLASTED, MAPPED, ANNOTATED]	TRUE	TraesCS1B02G385200.1	XP_020158376.1mitogen-activated protein kinase kinase kinase NPK1-like	1311	77.38	5	F:GO:0000166; F:GO:0004674; C:GO:0005737; P:GO:0023014; P:GO:0032147	F:nucleotide binding; F:protein serine/threonine kinase activity; C:cytoplasm; P:signal transduction by protein phosphorylation; P:activation of protein kinase activity	EC:2.7.11	Transferring phosphorus-containing groups
1	7.81912e-05	[BLASTED]	TRUE	TraesCS5B02G129600.1	XP_020171120.1uncharacterized protein LOC109756693	929	92.31
17	2.69222e-99	[BLASTED, MAPPED, ANNOTATED]	TRUE	TraesCS3A02G095600.1	XP_020171299.1alpha-amylase inhibitor 0.19	465	57.08	1	F:GO:0019863	F:IgE binding
20	0	[BLASTED]	TRUE	TraesCS7B02G238700.1	XP_020150136.1uncharacterized protein LOC109735336	2581	72.07
20	0	[BLASTED, MAPPED, ANNOTATED]	TRUE	TraesCS7B02G113100.1	XP_002438200.13-ketoacyl-CoA synthase 5	1661	74.44	2	C:GO:0016020; F:GO:0016746	C:membrane; F:transferase activity, transferring acyl groups
20	9.85667e-156	[BLASTED, MAPPED]	TRUE	TraesCS3A02G490600.1	XP_004979931.1G-type lectin S-receptor-like serine/threonine-protein kinase At1g61400 isoform X4	1269	67.07	6	F:GO:0004672; F:GO:0004674; F:GO:0005524; C:GO:0005886; P:GO:0006468; P:GO:0007166	F:protein kinase activity; F:protein serine/threonine kinase activity; F:ATP binding; C:plasma membrane; P:protein phosphorylation; P:cell surface receptor signaling pathway
20	0	[BLASTED, MAPPED, ANNOTATED]	TRUE	TraesCS3D02G476500.1	XP_020148298.1glucan endo-1,3-beta-glucosidase GIII-like	1207	80.44	3	F:GO:0004553; P:GO:0005975; C:GO:0046658	F:hydrolase activity, hydrolyzing O-glycosyl compounds; P:carbohydrate metabolic process; C:anchored component of plasma membrane
20	1.51281e-129	[BLASTED, MAPPED, ANNOTATED]	TRUE	TraesCS6B02G429700.1	XP_020170116.1probable carboxylesterase 15	1062	71.01	2	P:GO:0009056; F:GO:0016787	P:catabolic process; F:hydrolase activity
20	0	[BLASTED, MAPPED, ANNOTATED]	TRUE	TraesCS2A02G357700.1	XP_020170209.1putative adenylate cyclase regulatory protein	2613	89.59	4	F:GO:0004842; P:GO:0016567; C:GO:0019005; P:GO:0031146	F:ubiquitin-protein transferase activity; P:protein ubiquitination; C:SCF ubiquitin ligase complex; P:SCF-dependent proteasomal ubiquitin-dependent protein catabolic process
20	1.42248e-165	[BLASTED, MAPPED, ANNOTATED]	TRUE	TraesCS7B02G222700.1	XP_020184582.1aspartate--tRNA ligase 2, cytoplasmic	945	85.09	6	F:GO:0003723; F:GO:0004815; F:GO:0005524; C:GO:0005829; P:GO:0006422; C:GO:0017101	F:RNA binding; F:aspartate-tRNA ligase activity; F:ATP binding; C:cytosol; P:aspartyl-tRNA aminoacylation; C:aminoacyl-tRNA synthetase multienzyme complex	EC:6.1.1.12	Aspartate--tRNA ligase
20	0	[BLASTED, MAPPED, ANNOTATED]	TRUE	TraesCS3B02G288600.1	XP_004960560.1ABC transporter D family member 1	2361	91.11	5	F:GO:0005524; C:GO:0016021; F:GO:0016887; F:GO:0042626; P:GO:0055085	F:ATP binding; C:integral component of membrane; F:ATPase activity; F:ATPase-coupled transmembrane transporter activity; P:transmembrane transport	EC:3.6.1.3; EC:3.6.1.15	Adenosinetriphosphatase; Nucleoside-triphosphate phosphatase
20	0	[BLASTED, MAPPED, ANNOTATED]	TRUE	TraesCS4B02G311900.1	XP_015697697.1 probable LRR receptor-like serine/threonine-protein kinase At3g47570	3535	69.74	9	F:GO:0000166; F:GO:0004672; F:GO:0005515; C:GO:0005634; C:GO:0005789; C:GO:0005886; P:GO:0016310; C:GO:0032541; C:GO:1990578	F:nucleotide binding; F:protein kinase activity; F:protein binding; C:nucleus; C:endoplasmic reticulum membrane; C:plasma membrane; P:phosphorylation; C:cortical endoplasmic reticulum; C:perinuclear endoplasmic reticulum membrane
17	1.06917e-48	[BLASTED]	TRUE	TraesCS4A02G446100.1	XP_020161489.1uncharacterized protein LOC109746797	893	60.99
20	3.11389e-12	[BLASTED, MAPPED]	TRUE	TraesCS1A02G441400.1	XP_002460110.1mitochondrial outer membrane protein porin 1	2065	40.08	5	C:GO:0005741; F:GO:0008308; P:GO:0015698; P:GO:0055085; P:GO:0098656	C:mitochondrial outer membrane; F:voltage-gated anion channel activity; P:inorganic anion transport; P:transmembrane transport; P:anion transmembrane transport
20	1.16511e-58	[BLASTED, MAPPED]	TRUE	TraesCS6A02G121200.1	XP_020161913.1stress response protein NST1-like	1497	76.26	1	F:GO:0005516	F:calmodulin binding
20	5.58751e-53	[BLASTED, MAPPED]	TRUE	TraesCS2B02G336900.1	XP_015636435.1FK506-binding protein 2	516	65.7	2	C:GO:0016020; C:GO:0016021	C:membrane; C:integral component of membrane
20	0	[BLASTED, MAPPED]	TRUE	TraesCS2A02G002700.1	XP_020166176.1acyl transferase 15-like	1712	62.13	1	F:GO:0016747	F:transferase activity, transferring acyl groups other than amino-acyl groups
20	1.42111e-161	[BLASTED, MAPPED, ANNOTATED]	TRUE	TraesCS1B02G481300.1	XP_020181790.1acetylserotonin O-methyltransferase 3-like	993	67.12	3	C:GO:0005737; F:GO:0017096; P:GO:0030187	C:cytoplasm; F:acetylserotonin O-methyltransferase activity; P:melatonin biosynthetic process	EC:2.1.1.4	Acetylserotonin O-methyltransferase
		[NO-BLAST]	TRUE	TraesCS6A02G408200.1	---NA---	1348
20	0	[BLASTED, MAPPED, ANNOTATED]	TRUE	TraesCS7B02G253700.1	XP_025878571.1obtusifoliol 14-alpha demethylase	1820	76.19	6	C:GO:0005783; C:GO:0005886; F:GO:0008398; P:GO:0016126; F:GO:0046872; P:GO:0055114	C:endoplasmic reticulum; C:plasma membrane; F:sterol 14-demethylase activity; P:sterol biosynthetic process; F:metal ion binding; P:oxidation-reduction process	EC:1.14.13.70; EC:1.14.13	Sterol 14-alpha-demethylase; Acting on paired donors, with incorporation or reduction of molecular oxygen. The oxygen incorporated need not be derived from O(2)
16	1.30048e-17	[BLASTED, MAPPED]	TRUE	TraesCS2B02G111900.1	XP_020185237.1transcription factor bHLH148-like	1102	88.85	1	F:GO:0046983	F:protein dimerization activity
20	0	[BLASTED]	TRUE	TraesCSU02G083400.1	XP_020154523.1putative disease resistance protein RGA4	4436	82
3	9.43437e-06	[BLASTED]	TRUE	TraesCS4B02G106200.1	XP_025827885.1uncharacterized protein LOC112902909	810	61.5
20	1.87562e-31	[BLASTED, MAPPED, ANNOTATED]	TRUE	TraesCS6B02G375800.1	XP_020153342.1membrane protein of ER body-like protein	342	73.02	9	P:GO:0000041; F:GO:0005381; F:GO:0005384; C:GO:0005783; P:GO:0006880; C:GO:0010168; C:GO:0016020; P:GO:0030026; P:GO:0098662	P:transition metal ion transport; F:iron ion transmembrane transporter activity; F:manganese ion transmembrane transporter activity; C:endoplasmic reticulum; P:intracellular sequestering of iron ion; C:ER body; C:membrane; P:cellular manganese ion homeostasis; P:inorganic cation transmembrane transport
20	2.81136e-85	[BLASTED, MAPPED, ANNOTATED]	TRUE	TraesCS3A02G011500.1	XP_020168630.1fasciclin-like arabinogalactan protein 10	915	68.97	1	C:GO:0046658	C:anchored component of plasma membrane
20	6.20212e-33	[BLASTED, MAPPED]	TRUE	TraesCS3B02G557100.1	XP_020189800.1disease resistance protein RPS2-like	2387	51.32	4	F:GO:0000166; F:GO:0005524; P:GO:0006952; F:GO:0043531	F:nucleotide binding; F:ATP binding; P:defense response; F:ADP binding
20	8.20464e-19	[BLASTED, MAPPED, ANNOTATED]	TRUE	TraesCS6B02G233500.1	NP_001150505.1peptidyl-prolyl cis-trans isomerase 1	1041	76.41	4	P:GO:0000413; F:GO:0003755; C:GO:0005634; C:GO:0005829	P:protein peptidyl-prolyl isomerization; F:peptidyl-prolyl cis-trans isomerase activity; C:nucleus; C:cytosol	EC:5.2.1.8	Peptidylprolyl isomerase
20	0	[BLASTED, MAPPED, ANNOTATED]	TRUE	TraesCS3A02G481500.1	XP_020148298.1glucan endo-1,3-beta-glucosidase GIII-like	1187	80.81	3	F:GO:0004553; P:GO:0005975; C:GO:0046658	F:hydrolase activity, hydrolyzing O-glycosyl compounds; P:carbohydrate metabolic process; C:anchored component of plasma membrane
20	9.3313e-159	[BLASTED, MAPPED, ANNOTATED]	TRUE	TraesCS3D02G075600.1	XP_020164063.1very-long-chain (3R)-3-hydroxyacyl-CoA dehydratase PASTICCINO 2B-like	933	83.85	12	C:GO:0005783; P:GO:0007275; F:GO:0016740; F:GO:0018812; P:GO:0030148; C:GO:0030176; P:GO:0030497; P:GO:0042761; F:GO:0102158; F:GO:0102343; F:GO:0102344; F:GO:0102345	C:endoplasmic reticulum; P:multicellular organism development; F:transferase activity; F:3-hydroxyacyl-CoA dehydratase activity; P:sphingolipid biosynthetic process; C:integral component of endoplasmic reticulum membrane; P:fatty acid elongation; P:very long-chain fatty acid biosynthetic process; F:very-long-chain 3-hydroxyacyl-CoA dehydratase activity; F:3-hydroxy-arachidoyl-CoA dehydratase acti…	EC:4.2.1.134	Very-long-chain (3R)-3-hydroxyacyl-CoA dehydratase
7	5.22786e-25	[BLASTED]	TRUE	TraesCS1D02G280100.1	XP_015619843.1uncharacterized protein LOC9272550	771	47.97
20	0	[BLASTED, MAPPED, ANNOTATED]	TRUE	TraesCS6B02G139100.1	XP_020163582.1GDSL esterase/lipase EXL1-like	1362	80.75	2	C:GO:0016021; F:GO:0016788	C:integral component of membrane; F:hydrolase activity, acting on ester bonds
20	4.61146e-22	[BLASTED, MAPPED]	TRUE	TraesCSU02G257600.1	XP_025803332.1jacalin-related lectin 23-like	743	52.68	3	C:GO:0005576; F:GO:0030246; C:GO:0048046	C:extracellular region; F:carbohydrate binding; C:apoplast
20	1.94398e-125	[BLASTED, MAPPED]	TRUE	TraesCS1A02G436900.1	XP_020150766.1putative FBD-associated F-box protein At1g55030 isoform X2	3515	59.14	8	F:GO:0003676; F:GO:0003684; F:GO:0003887; P:GO:0006281; P:GO:0015074; F:GO:0017125; P:GO:0042276; P:GO:0070987	F:nucleic acid binding; F:damaged DNA binding; F:DNA-directed DNA polymerase activity; P:DNA repair; P:DNA integration; F:deoxycytidyl transferase activity; P:error-prone translesion synthesis; P:error-free translesion synthesis
		[NO-BLAST]	TRUE	TraesCS4B02G351200.1	---NA---	720
20	0	[BLASTED, MAPPED, ANNOTATED]	TRUE	TraesCS4A02G307500.1	XP_020185525.1probable leucine-rich repeat receptor-like protein kinase At1g35710	4895	66.94	2	F:GO:0000166; C:GO:0016020	F:nucleotide binding; C:membrane
20	8.23021e-53	[BLASTED]	TRUE	TraesCS7B02G155300.1	XP_020148227.1uncharacterized protein LOC109733422	1746	44.18
13	3.73088e-34	[BLASTED]	TRUE	TraesCS1B02G227500.1	XP_020174104.1uncharacterized protein LOC109759688	1281	49.69
7	5.40196e-126	[BLASTED]	TRUE	TraesCS6A02G088500.1	XP_020183854.1pollen allergen Phl p 5b-like	2157	78.98
20	0	[BLASTED, MAPPED, ANNOTATED]	TRUE	TraesCS1D02G390900.1	XP_006650241.2 ervatamin-C-like	1373	68.99	5	F:GO:0004197; C:GO:0005615; C:GO:0005764; C:GO:0016020; P:GO:0051603	F:cysteine-type endopeptidase activity; C:extracellular space; C:lysosome; C:membrane; P:proteolysis involved in cellular protein catabolic process	EC:3.4.22	Acting on peptide bonds (peptidases)
20	0	[BLASTED, MAPPED]	TRUE	TraesCS6D02G316200.1	XP_020155638.1uncharacterized protein LOC109740981 isoform X1	1149	86.37	2	F:GO:0003677; C:GO:0005634	F:DNA binding; C:nucleus
20	0	[BLASTED, MAPPED, ANNOTATED]	TRUE	TraesCS6A02G000200.1	XP_020198863.1wall-associated receptor kinase-like 6	2748	76.25	3	F:GO:0004674; C:GO:0005886; F:GO:0043167	F:protein serine/threonine kinase activity; C:plasma membrane; F:ion binding	EC:2.7.11	Transferring phosphorus-containing groups
20	2.19483e-73	[BLASTED, MAPPED, ANNOTATED]	TRUE	TraesCS4A02G253200.1	XP_006650539.1 photosystem I reaction center subunit N, chloroplastic	647	81.77	2	C:GO:0009522; P:GO:0015979	C:photosystem I; P:photosynthesis
20	5.64654e-129	[BLASTED, MAPPED, ANNOTATED]	TRUE	TraesCS6D02G219200.1	XP_020168348.1LIM domain-containing protein WLIM2b-like	1024	91.48	5	C:GO:0005886; C:GO:0015629; F:GO:0046872; F:GO:0051015; P:GO:0051017	C:plasma membrane; C:actin cytoskeleton; F:metal ion binding; F:actin filament binding; P:actin filament bundle assembly
20	0	[BLASTED]	TRUE	TraesCS3B02G442600.1	XP_020157489.1uncharacterized protein LOC109742806	2212	62.08
		[NO-BLAST]	TRUE	TraesCS1D02G426500.1	---NA---	216
20	0	[BLASTED, MAPPED]	TRUE	TraesCS2B02G043600.1	XP_024311232.1putative disease resistance protein RGA3	3183	54.59	3	C:GO:0016020; C:GO:0016021; F:GO:0043531	C:membrane; C:integral component of membrane; F:ADP binding
		[NO-BLAST]	TRUE	TraesCS2B02G430500.1	---NA---	246
20	1.2677e-124	[BLASTED, MAPPED, ANNOTATED]	TRUE	TraesCS2D02G160600.1	XP_020192617.1zingipain-2-like isoform X3	1011	62.87	1	F:GO:0016787	F:hydrolase activity
20	0	[BLASTED, MAPPED, ANNOTATED]	TRUE	TraesCS6B02G017500.1	XP_020159924.1tyrosine decarboxylase 1-like	1885	84.03	3	P:GO:0006520; F:GO:0016831; F:GO:0030170	P:cellular amino acid metabolic process; F:carboxy-lyase activity; F:pyridoxal phosphate binding
20	1.43917e-77	[BLASTED, MAPPED, ANNOTATED]	TRUE	TraesCS3B02G330100.1	XP_020185899.1nucleolar protein 58-like	1137	63.3	1	C:GO:1990904	C:ribonucleoprotein complex
3	4.9745e-09	[BLASTED]	TRUE	TraesCS6B02G413800.1	XP_002455708.1uncharacterized protein LOC8069615	640	55.84
20	0	[BLASTED, MAPPED]	TRUE	TraesCSU02G153200.1	XP_020188461.1putative disease resistance protein RGA4	1755	62.84	1	F:GO:0043531	F:ADP binding
20	0	[BLASTED, MAPPED, ANNOTATED]	TRUE	TraesCS2A02G004300.1	XP_020162924.1putative inactive disease susceptibility protein LOV1	1206	64.48	3	F:GO:0016301; F:GO:0097159; F:GO:1901363	F:kinase activity; F:organic cyclic compound binding; F:heterocyclic compound binding
15	1.74543e-99	[BLASTED]	TRUE	TraesCS6A02G021100.1	XP_020166858.1uncharacterized protein LOC109752373	492	76.35
20	0	[BLASTED, MAPPED]	TRUE	TraesCS7D02G097100.1	XP_010237282.1disease resistance protein RGA2 isoform X1	1440	62.36	1	F:GO:0043531	F:ADP binding
20	0	[BLASTED, MAPPED, ANNOTATED]	TRUE	TraesCS7A02G107500.1	XP_015630137.13-ketoacyl-CoA synthase 19	1604	74.8	3	P:GO:0006633; C:GO:0016020; F:GO:0016747	P:fatty acid biosynthetic process; C:membrane; F:transferase activity, transferring acyl groups other than amino-acyl groups
20	1.77524e-39	[BLASTED, MAPPED, ANNOTATED]	TRUE	TraesCS5B02G377700.1	XP_020164793.1cysteine proteinase EP-B 2-like	666	55.83	1	F:GO:0008233	F:peptidase activity
20	3.3321e-166	[BLASTED]	TRUE	TraesCS3A02G518200.1	XP_020172539.1uncharacterized protein LOC109758106	1737	60.87
20	0	[BLASTED, MAPPED, ANNOTATED]	TRUE	TraesCS7D02G028900.1	XP_020184546.1alkane hydroxylase MAH1-like	1671	77.2	3	C:GO:0016020; F:GO:0016491; F:GO:0046872	C:membrane; F:oxidoreductase activity; F:metal ion binding
		[NO-BLAST]	TRUE	TraesCS1A02G131900.1	---NA---	753
5	2.61239e-59	[BLASTED]	TRUE	TraesCS5B02G001300.1	XP_020184761.1uncharacterized protein LOC109770470	324	95.45
20	0	[BLASTED, MAPPED, ANNOTATED]	TRUE	TraesCS6D02G206100.1	XP_010235702.1receptor kinase-like protein Xa21 isoform X1	3538	67.24	1	F:GO:0016301	F:kinase activity
20	0	[BLASTED, MAPPED, ANNOTATED]	TRUE	TraesCS6B02G458200.1	XP_020173375.1wall-associated receptor kinase 4-like	2862	72.22	2	C:GO:0016020; F:GO:0043167	C:membrane; F:ion binding
20	1.74838e-45	[BLASTED, MAPPED, ANNOTATED]	TRUE	TraesCS2B02G419700.1	XP_020195453.160S ribosomal protein L19-3-like isoform X2	1356	78.38	2	F:GO:0003735; C:GO:0022625	F:structural constituent of ribosome; C:cytosolic large ribosomal subunit
20	1.80865e-21	[BLASTED, MAPPED]	TRUE	TraesCS1B02G468400.1	XP_025803332.1jacalin-related lectin 23-like	907	52.6	3	C:GO:0005576; F:GO:0030246; C:GO:0048046	C:extracellular region; F:carbohydrate binding; C:apoplast
		[NO-BLAST]	TRUE	TraesCS5B02G370900.1	---NA---	804
20	5.42996e-108	[BLASTED, MAPPED]	TRUE	TraesCS4A02G464700.1	XP_020195520.1CBL-interacting protein kinase 26-like isoform X1	1083	74.52	3	F:GO:0004672; F:GO:0005524; P:GO:0006468	F:protein kinase activity; F:ATP binding; P:protein phosphorylation
20	8.38395e-140	[BLASTED]	TRUE	TraesCS4A02G175200.1	XP_020183492.1protein MAIN-LIKE 2-like	711	88.47
20	4.69113e-165	[BLASTED, MAPPED]	TRUE	TraesCS2A02G525400.1	XP_020159630.1uncharacterized protein LOC109744907	1002	61.19	2	C:GO:0016020; C:GO:0016021	C:membrane; C:integral component of membrane
20	0	[BLASTED, MAPPED, ANNOTATED]	TRUE	TraesCS5B02G309300.1	XP_020162725.1putative alpha-L-fucosidase 1	1770	81.8	4	F:GO:0004560; C:GO:0005764; P:GO:0006004; P:GO:0016139	F:alpha-L-fucosidase activity; C:lysosome; P:fucose metabolic process; P:glycoside catabolic process	EC:3.2.1.51	Alpha-L-fucosidase
		[NO-BLAST]	TRUE	TraesCS1B02G380600.1	---NA---	495
20	0	[BLASTED, MAPPED, ANNOTATED]	TRUE	TraesCS6B02G463500.1	XP_020189413.1putative disease resistance RPP13-like protein 3	2268	79.27	1	F:GO:0043531	F:ADP binding
20	4.51e-50	[BLASTED, MAPPED]	TRUE	TraesCS2D02G555400.1	XP_020197732.1WAT1-related protein At3g30340-like	2519	57.62	5	C:GO:0005886; C:GO:0016020; C:GO:0016021; F:GO:0022857; P:GO:0055085	C:plasma membrane; C:membrane; C:integral component of membrane; F:transmembrane transporter activity; P:transmembrane transport
20	2.3294e-107	[BLASTED, MAPPED, ANNOTATED]	TRUE	TraesCSU02G201400.1	XP_020186380.1cytosolic sulfotransferase 5-like	707	75.47	1	F:GO:0008146	F:sulfotransferase activity
20	0	[BLASTED, MAPPED, ANNOTATED]	TRUE	TraesCS5B02G366900.1	XP_020177553.1wall-associated receptor kinase 2-like	2286	75.36	3	F:GO:0004674; C:GO:0005886; F:GO:0043167	F:protein serine/threonine kinase activity; C:plasma membrane; F:ion binding	EC:2.7.11	Transferring phosphorus-containing groups
20	1.02454e-81	[BLASTED, MAPPED, ANNOTATED]	TRUE	TraesCS2B02G030400.1	XP_020192660.1uncharacterized protein LOC109778506	759	65.53	1	C:GO:0016020	C:membrane
		[NO-BLAST]	TRUE	TraesCS7A02G016500.1	---NA---	2320
20	3.34535e-73	[BLASTED]	TRUE	TraesCS3B02G387100.1	XP_020181091.1uncharacterized protein LOC109766723	1720	53.31
5	8.55486e-34	[BLASTED]	TRUE	TraesCS6A02G348500.1	XP_020148753.1uncharacterized protein LOC109733949	1323	43.52
20	6.10163e-127	[BLASTED]	TRUE	TraesCSU02G159400.1	XP_020197485.1uncharacterized protein LOC109783285	2388	58.84
20	3.35394e-50	[BLASTED]	TRUE	TraesCS1B02G044500.1	XP_015620139.1uncharacterized protein LOC4324008 isoform X2	2950	51.84
20	0	[BLASTED, MAPPED, ANNOTATED]	TRUE	TraesCS5B02G436400.1	XP_020161371.1anthocyanin 3'-O-beta-glucosyltransferase-like	1639	84	4	F:GO:0008194; C:GO:0016021; F:GO:0016758; C:GO:0043231	F:UDP-glycosyltransferase activity; C:integral component of membrane; F:transferase activity, transferring hexosyl groups; C:intracellular membrane-bounded organelle
20	0	[BLASTED, MAPPED, ANNOTATED]	TRUE	TraesCS4D02G355700.1	XP_020194984.1pollen allergen Phl p 1-like	1137	82.82	5	C:GO:0005576; C:GO:0005618; C:GO:0016020; P:GO:0019953; P:GO:0071555	C:extracellular region; C:cell wall; C:membrane; P:sexual reproduction; P:cell wall organization
20	5.73977e-152	[BLASTED, MAPPED, ANNOTATED]	TRUE	TraesCS5D02G173500.1	XP_020188223.1ribosomal L1 domain-containing protein 1-like	792	77.34	3	P:GO:0000470; F:GO:0003723; C:GO:0030686	P:maturation of LSU-rRNA; F:RNA binding; C:90S preribosome
20	5.76151e-31	[BLASTED, MAPPED, ANNOTATED]	TRUE	TraesCS3A02G027200.1	XP_003567693.1eukaryotic translation initiation factor 3 subunit A	501	81.78	11	P:GO:0001732; P:GO:0002188; F:GO:0003729; F:GO:0003743; C:GO:0005829; C:GO:0005886; C:GO:0016282; C:GO:0033290; C:GO:0043614; C:GO:0071540; C:GO:0071541	P:formation of cytoplasmic translation initiation complex; P:translation reinitiation; F:mRNA binding; F:translation initiation factor activity; C:cytosol; C:plasma membrane; C:eukaryotic 43S preinitiation complex; C:eukaryotic 48S preinitiation complex; C:multi-eIF complex; C:eukaryotic translation initiation factor 3 complex, eIF3e; C:eukaryotic translation initiation factor 3 complex, eIF3m
20	6.12764e-29	[BLASTED, MAPPED]	TRUE	TraesCSU02G072900.1	XP_020192709.1uncharacterized protein LOC109778554	2271	48.82	7	F:GO:0003676; F:GO:0004843; C:GO:0005829; P:GO:0006508; F:GO:0016807; P:GO:0071108; F:GO:1990380	F:nucleic acid binding; F:thiol-dependent ubiquitin-specific protease activity; C:cytosol; P:proteolysis; F:cysteine-type carboxypeptidase activity; P:protein K48-linked deubiquitination; F:Lys48-specific deubiquitinase activity
20	0	[BLASTED, MAPPED, ANNOTATED]	TRUE	TraesCS7A02G404700.1	XP_006656147.1 exopolygalacturonase-like	1574	87.21	5	F:GO:0004650; C:GO:0005576; P:GO:0005975; F:GO:0016829; P:GO:0071555	F:polygalacturonase activity; C:extracellular region; P:carbohydrate metabolic process; F:lyase activity; P:cell wall organization	EC:3.2.1.15	Polygalacturonase
5	2.61239e-59	[BLASTED]	TRUE	TraesCSU02G146400.1	XP_020184761.1uncharacterized protein LOC109770470	324	95.45
		[NO-BLAST]	TRUE	TraesCS2B02G077900.1	---NA---	816
20	3.90185e-162	[BLASTED]	TRUE	TraesCS7B02G002500.1	XP_020160433.1disease resistance protein RGA2-like	1200	73.24
20	0	[BLASTED, MAPPED]	TRUE	TraesCS4A02G486800.1	XP_020201347.1probable leucine-rich repeat receptor-like protein kinase At1g35710	2969	66.29	8	F:GO:0000166; F:GO:0004672; F:GO:0005524; P:GO:0006468; C:GO:0016020; C:GO:0016021; F:GO:0016301; P:GO:0016310	F:nucleotide binding; F:protein kinase activity; F:ATP binding; P:protein phosphorylation; C:membrane; C:integral component of membrane; F:kinase activity; P:phosphorylation
20	2.08563e-158	[BLASTED, MAPPED, ANNOTATED]	TRUE	TraesCS3A02G480300.1	XP_020148298.1glucan endo-1,3-beta-glucosidase GIII-like	1242	76.65	3	P:GO:0008152; F:GO:0016798; C:GO:0046658	P:metabolic process; F:hydrolase activity, acting on glycosyl bonds; C:anchored component of plasma membrane
9	5.05659e-66	[BLASTED]	TRUE	TraesCS4B02G395100.1	XP_020163141.1uncharacterized protein LOC109748528	2207	80.63
20	3.12822e-117	[BLASTED]	TRUE	TraesCS5A02G179500.1	XP_020199486.1uncharacterized protein LOC109785299	2154	54
20	0	[BLASTED, MAPPED, ANNOTATED]	TRUE	TraesCS4D02G008200.1	XP_020188644.13-ketoacyl-CoA synthase 6-like	1802	75.74	2	C:GO:0016020; F:GO:0016746	C:membrane; F:transferase activity, transferring acyl groups
20	2.25123e-121	[BLASTED]	TRUE	TraesCS3A02G098300.1	XP_020192157.1uncharacterized protein LOC109778004	738	70.5
20	0	[BLASTED, MAPPED, ANNOTATED]	TRUE	TraesCS4A02G438200.1	XP_020154453.1bisdemethoxycurcumin synthase-like	1481	75.05	3	P:GO:0009813; F:GO:0016747; F:GO:0042802	P:flavonoid biosynthetic process; F:transferase activity, transferring acyl groups other than amino-acyl groups; F:identical protein binding
20	0	[BLASTED, MAPPED, ANNOTATED]	TRUE	TraesCS5D02G266800.1	XP_020200269.1glutamate receptor 2.8-like	2685	78.3	4	F:GO:0005216; C:GO:0005886; P:GO:0006811; F:GO:0038023	F:ion channel activity; C:plasma membrane; P:ion transport; F:signaling receptor activity
20	0	[BLASTED, MAPPED]	TRUE	TraesCS7A02G148800.1	XP_020155707.1uncharacterized protein LOC109741038	1752	50.43	1	F:GO:0008270	F:zinc ion binding
20	2.56034e-82	[BLASTED, MAPPED]	TRUE	TraesCS3B02G037400.1	XP_020154114.1Bowman-Birk type trypsin inhibitor-like	787	56.87	5	F:GO:0004867; C:GO:0005576; P:GO:0010466; P:GO:0010951; F:GO:0030414	F:serine-type endopeptidase inhibitor activity; C:extracellular region; P:negative regulation of peptidase activity; P:negative regulation of endopeptidase activity; F:peptidase inhibitor activity
20	4.01877e-147	[BLASTED, MAPPED, ANNOTATED]	TRUE	TraesCS5B02G079200.1	XP_020164836.1probable receptor-like serine/threonine-protein kinase At4g34500	3074	62.68	3	F:GO:0004672; P:GO:0009987; C:GO:0016020	F:protein kinase activity; P:cellular process; C:membrane
20	0	[BLASTED, MAPPED]	TRUE	TraesCS2A02G361700.1	XP_020185803.1putative disease resistance RPP13-like protein 3	1590	62.82	1	F:GO:0043531	F:ADP binding
20	1.69195e-41	[BLASTED]	TRUE	TraesCS5B02G495300.1	XP_021317054.1zinc finger CCCH domain-containing protein 18	1734	53.47
20	0	[BLASTED, MAPPED, ANNOTATED]	TRUE	TraesCS5A02G394400.1	XP_020159810.1UDP-glycosyltransferase 83A1-like	1778	78.99	2	F:GO:0008194; C:GO:0043231	F:UDP-glycosyltransferase activity; C:intracellular membrane-bounded organelle
19	1.8036e-115	[BLASTED]	TRUE	TraesCSU02G017700.1	XP_020151501.1pollen allergen KBG 60-like	1242	68.7
20	0	[BLASTED, MAPPED, ANNOTATED]	TRUE	TraesCS2A02G580900.1	XP_024310458.1G-type lectin S-receptor-like serine/threonine-protein kinase SD2-5 isoform X1	2607	78.87	4	F:GO:0000166; F:GO:0004672; C:GO:0016020; P:GO:0016310	F:nucleotide binding; F:protein kinase activity; C:membrane; P:phosphorylation
6	8.40482e-56	[BLASTED]	TRUE	TraesCS4B02G082300.1	XP_024315750.1uncharacterized protein LOC100832377 isoform X1	1617	48.6
20	0	[BLASTED, MAPPED, ANNOTATED]	TRUE	TraesCS4B02G098100.1	XP_020157778.1aspartic proteinase Asp1-like	1379	60.41	1	F:GO:0016787	F:hydrolase activity
7	4.42299e-43	[BLASTED]	TRUE	TraesCS1B02G433200.1	XP_010233107.1uncharacterized protein LOC104583086	555	49.53
20	1.24112e-46	[BLASTED, MAPPED, ANNOTATED]	TRUE	TraesCS7B02G197800.1	XP_020182114.1fatty acid desaturase DES2-like isoform X3	2787	81.16	2	P:GO:0008152; C:GO:0016020	P:metabolic process; C:membrane
20	7.34697e-112	[BLASTED]	TRUE	TraesCS3A02G017800.1	XP_020197485.1uncharacterized protein LOC109783285	1224	52.61
20	2.61473e-137	[BLASTED, MAPPED, ANNOTATED]	TRUE	TraesCS2A02G385700.1	XP_006652504.1 peroxygenase	968	82.29	8	F:GO:0004497; F:GO:0005509; C:GO:0005783; C:GO:0005811; C:GO:0016021; C:GO:0031090; P:GO:0055114; F:GO:1990137	F:monooxygenase activity; F:calcium ion binding; C:endoplasmic reticulum; C:lipid droplet; C:integral component of membrane; C:organelle membrane; P:oxidation-reduction process; F:plant seed peroxidase activity	EC:1.11.2.3	Plant seed peroxygenase
20	0	[BLASTED, MAPPED]	TRUE	TraesCS3B02G573600.1	XP_020185803.1putative disease resistance RPP13-like protein 3	1449	62.06	1	F:GO:0043531	F:ADP binding
1	3.98105e-10	[BLASTED]	TRUE	TraesCS1A02G090800.1	XP_020201012.1uncharacterized protein LOC109786858	478	67.27
20	0	[BLASTED, MAPPED]	TRUE	TraesCS4A02G476400.1	XP_020160517.1putative disease resistance RPP13-like protein 1	2829	77.75	1	F:GO:0043531	F:ADP binding
20	2.55636e-114	[BLASTED, MAPPED, ANNOTATED]	TRUE	TraesCS4A02G012400.1	XP_020152448.1dirigent protein 1-like isoform X2	904	75.22	1	C:GO:0048046	C:apoplast
20	3.9233e-126	[BLASTED, MAPPED, ANNOTATED]	TRUE	TraesCS1D02G380900.1	XP_020188679.1probable leucine-rich repeat receptor-like protein kinase At1g35710	934	77.9	5	F:GO:0004674; F:GO:0005524; C:GO:0005886; P:GO:0006468; C:GO:0016021	F:protein serine/threonine kinase activity; F:ATP binding; C:plasma membrane; P:protein phosphorylation; C:integral component of membrane	EC:2.7.11	Transferring phosphorus-containing groups
20	0	[BLASTED]	TRUE	TraesCS5A02G326500.1	XP_020155325.1F-box/kelch-repeat protein At3g23880-like	1751	63.27
20	0	[BLASTED, MAPPED, ANNOTATED]	TRUE	TraesCS7B02G261700.1	XP_020163535.1pectate lyase-like	1881	82.99	3	F:GO:0030570; P:GO:0045490; F:GO:0046872	F:pectate lyase activity; P:pectin catabolic process; F:metal ion binding	EC:4.2.2.2	Pectate lyase
4	8.00896e-27	[BLASTED]	TRUE	TraesCS7A02G078900.1	XP_020149579.1uncharacterized protein LOC109734808	1439	58.33
20	0	[BLASTED, MAPPED]	TRUE	TraesCS2A02G558300.1	XP_020159631.1FT-interacting protein 1-like	1674	74.33	3	F:GO:0004672; F:GO:0005524; P:GO:0006468	F:protein kinase activity; F:ATP binding; P:protein phosphorylation
20	0	[BLASTED, MAPPED]	TRUE	TraesCS2A02G042500.1	XP_020192662.1putative disease resistance protein RGA3	3520	55.33	4	F:GO:0004672; F:GO:0005524; P:GO:0006468; F:GO:0043531	F:protein kinase activity; F:ATP binding; P:protein phosphorylation; F:ADP binding
20	0	[BLASTED, MAPPED, ANNOTATED]	TRUE	TraesCS4A02G437600.1	XP_020154453.1bisdemethoxycurcumin synthase-like	1579	73.42	3	P:GO:0009813; F:GO:0016747; F:GO:0042802	P:flavonoid biosynthetic process; F:transferase activity, transferring acyl groups other than amino-acyl groups; F:identical protein binding
20	0	[BLASTED, MAPPED, ANNOTATED]	TRUE	TraesCS2B02G033100.1	XP_014753704.2 indole-2-monooxygenase-like	1548	80.89	5	F:GO:0005506; C:GO:0016021; F:GO:0016709; F:GO:0020037; P:GO:0055114	F:iron ion binding; C:integral component of membrane; F:oxidoreductase activity, acting on paired donors, with incorporation or reduction of molecular oxygen, NAD(P)H as one donor, and incorporation of one atom of oxygen; F:heme binding; P:oxidation-reduction process	EC:1.14.13	Acting on paired donors, with incorporation or reduction of molecular oxygen. The oxygen incorporated need not be derived from O(2)
20	0	[BLASTED]	TRUE	TraesCS3A02G460300.1	XP_020147638.1F-box/FBD/LRR-repeat protein At1g13570-like	2002	76
20	0	[BLASTED, MAPPED, ANNOTATED]	TRUE	TraesCS2B02G032900.1	XP_014753704.2 indole-2-monooxygenase-like	1548	80.89	5	F:GO:0005506; C:GO:0016021; F:GO:0016709; F:GO:0020037; P:GO:0055114	F:iron ion binding; C:integral component of membrane; F:oxidoreductase activity, acting on paired donors, with incorporation or reduction of molecular oxygen, NAD(P)H as one donor, and incorporation of one atom of oxygen; F:heme binding; P:oxidation-reduction process	EC:1.14.13	Acting on paired donors, with incorporation or reduction of molecular oxygen. The oxygen incorporated need not be derived from O(2)
20	0	[BLASTED]	TRUE	TraesCS2B02G613800.1	XP_020162079.1tubby-like F-box protein 7	2466	77.58
8	4.23283e-56	[BLASTED]	TRUE	TraesCS5D02G438700.1	XP_020201481.1uncharacterized protein LOC109787329	708	63.77
		[NO-BLAST]	TRUE	TraesCS4D02G103200.1	---NA---	1652
20	0	[BLASTED, MAPPED, ANNOTATED]	TRUE	TraesCS3D02G032200.1	XP_020186241.1UDP-glycosyltransferase 72B1-like	1684	84.59	3	F:GO:0008194; F:GO:0016758; C:GO:0043231	F:UDP-glycosyltransferase activity; F:transferase activity, transferring hexosyl groups; C:intracellular membrane-bounded organelle
20	1.27148e-96	[BLASTED]	TRUE	TraesCS6A02G117800.1	XP_020189123.1ubiquitin carboxyl-terminal hydrolase 12-like	969	65.08
7	2.68494e-137	[BLASTED]	TRUE	TraesCSU02G017900.1	XP_020170036.1pollen allergen Phl p 5b-like	2233	79.95
20	0	[BLASTED, MAPPED, ANNOTATED]	TRUE	TraesCS1B02G216400.1	XP_020170710.1serine carboxypeptidase-like 34	891	82.07	3	F:GO:0004185; C:GO:0005773; P:GO:0051603	F:serine-type carboxypeptidase activity; C:vacuole; P:proteolysis involved in cellular protein catabolic process	EC:3.4.21; EC:3.4.16	Acting on peptide bonds (peptidases); Acting on peptide bonds (peptidases)
20	0	[BLASTED, MAPPED, ANNOTATED]	TRUE	TraesCS6B02G434700.1	XP_003570408.1OTU domain-containing protein 5-A	2473	89.83	2	F:GO:0004843; P:GO:0006508	F:thiol-dependent ubiquitin-specific protease activity; P:proteolysis	EC:3.4.19.12	Ubiquitinyl hydrolase 1
20	0	[BLASTED, MAPPED, ANNOTATED]	TRUE	TraesCS6B02G243700.1	XP_020168426.1glyceraldehyde-3-phosphate dehydrogenase 2, cytosolic	1505	96.22	13	F:GO:0004365; C:GO:0005829; P:GO:0006006; P:GO:0006096; P:GO:0009408; P:GO:0009409; P:GO:0009651; C:GO:0032991; P:GO:0034059; F:GO:0042301; F:GO:0050661; P:GO:0055114; F:GO:0070403	F:glyceraldehyde-3-phosphate dehydrogenase (NAD+) (phosphorylating) activity; C:cytosol; P:glucose metabolic process; P:glycolytic process; P:response to heat; P:response to cold; P:response to salt stress; C:protein-containing complex; P:response to anoxia; F:phosphate ion binding; F:NADP binding; P:oxidation-reduction process; F:NAD+ binding	EC:1.2.1.59; EC:1.2.1.12	Glyceraldehyde-3-phosphate dehydrogenase (NAD(P)(+)) (phosphorylating); Glyceraldehyde-3-phosphate dehydrogenase (phosphorylating)
20	0	[BLASTED, MAPPED, ANNOTATED]	TRUE	TraesCS4A02G055600.1	XP_002465234.2alpha-humulene synthase	1620	72.42	4	P:GO:0009623; F:GO:0010333; F:GO:0046872; P:GO:0051762	P:response to parasitic fungus; F:terpene synthase activity; F:metal ion binding; P:sesquiterpene biosynthetic process
20	0	[BLASTED, MAPPED, ANNOTATED]	TRUE	TraesCS6A02G294700.1	XP_020166151.1cysteine-rich receptor-like protein kinase 10	2251	74.62	3	F:GO:0004674; C:GO:0005886; P:GO:0006468	F:protein serine/threonine kinase activity; C:plasma membrane; P:protein phosphorylation	EC:2.7.11	Transferring phosphorus-containing groups
20	1.05932e-171	[BLASTED, MAPPED, ANNOTATED]	TRUE	TraesCS5B02G494600.1	NP_001148959.1NAD-dependent epimerase/dehydratase	1273	83.12	1	C:GO:0009507	C:chloroplast
20	0	[BLASTED, MAPPED]	TRUE	TraesCS5A02G355700.1	XP_020186549.1chlorophyllase-2, chloroplastic-like	1294	69.93	2	P:GO:0015996; F:GO:0047746	P:chlorophyll catabolic process; F:chlorophyllase activity
5	6.07588e-36	[BLASTED]	TRUE	TraesCS1D02G362100.1	XP_020171066.1uncharacterized protein LOC109756629	735	68.83
20	1.36559e-145	[BLASTED, MAPPED, ANNOTATED]	TRUE	TraesCS4B02G119500.1	XP_020189656.1proactivator polypeptide-like 1	1365	82.97	1	P:GO:0006629	P:lipid metabolic process
20	0	[BLASTED, MAPPED, ANNOTATED]	TRUE	TraesCS7D02G102900.1	XP_020147876.13-ketoacyl-CoA synthase 5-like	1443	82.73	3	P:GO:0006633; C:GO:0016021; F:GO:0016747	P:fatty acid biosynthetic process; C:integral component of membrane; F:transferase activity, transferring acyl groups other than amino-acyl groups
20	7.33716e-79	[BLASTED]	TRUE	TraesCS6B02G253700.1	XP_024311942.1uncharacterized protein LOC112269434	1611	45.87
1	2.135e-79	[BLASTED]	TRUE	TraesCS5B02G000300.1	XP_020154959.1uncharacterized protein LOC109740326	892	85.8
20	2.01467e-172	[BLASTED]	TRUE	TraesCS5B02G284100.1	XP_020162390.1uncharacterized protein LOC109747770	1233	64.51
20	0	[BLASTED, MAPPED, ANNOTATED]	TRUE	TraesCS2B02G565800.1	XP_020168094.1syn-copalyl diphosphate synthase-like	2283	76.5	5	F:GO:0000287; C:GO:0009507; P:GO:0009686; F:GO:0010333; F:GO:0016872	F:magnesium ion binding; C:chloroplast; P:gibberellin biosynthetic process; F:terpene synthase activity; F:intramolecular lyase activity
5	2.34954e-63	[BLASTED, MAPPED]	TRUE	TraesCS2A02G396300.1	XP_020178227.1protein SPIRAL1-like 4	830	69.1	2	C:GO:0010005; P:GO:0043622	C:cortical microtubule, transverse to long axis; P:cortical microtubule organization
20	2.15459e-149	[BLASTED, MAPPED]	TRUE	TraesCS3A02G013300.1	XP_020182931.1uncharacterized protein LOC109768591	1317	53.82	2	C:GO:0016020; C:GO:0016021	C:membrane; C:integral component of membrane
14	5.66044e-21	[BLASTED, MAPPED, ANNOTATED]	TRUE	TraesCS1B02G164400.1	XP_003580142.1phosphoenolpyruvate carboxylase kinase 2	2451	66.92	5	F:GO:0004674; F:GO:0005488; C:GO:0005622; P:GO:0006468; C:GO:0110165	F:protein serine/threonine kinase activity; F:binding; C:intracellular; P:protein phosphorylation; C:cellular anatomical entity	EC:2.7.11	Transferring phosphorus-containing groups
20	1.661e-58	[BLASTED]	TRUE	TraesCS4B02G012500.1	XP_020201588.1uncharacterized protein LOC109787449	1131	49.4
20	0	[BLASTED, MAPPED, ANNOTATED]	TRUE	TraesCS4A02G491600.1	XP_020168142.1probable leucine-rich repeat receptor-like protein kinase At1g35710	3906	69.97	7	F:GO:0000166; C:GO:0005634; P:GO:0006285; C:GO:0016020; F:GO:0016301; P:GO:0016310; F:GO:0034039	F:nucleotide binding; C:nucleus; P:base-excision repair, AP site formation; C:membrane; F:kinase activity; P:phosphorylation; F:8-oxo-7,8-dihydroguanine DNA N-glycosylase activity	EC:3.2.2.23	DNA-formamidopyrimidine glycosylase
1	9.65484e-08	[BLASTED]	TRUE	TraesCS1B02G011471.1	XP_020191634.1antigen LPMC-61-like	270	87.5
