# Supplementary material for: Transcriptome Analysis Reveals Important Candidate Genes Related to Nutrient Reservoir, Carbohydrate Metabolism, and Defence Proteins during Grain Development of Hexaploid Bread Wheat and Its Diploid Progenitors
Source: Genes (Basel). 2020 May 5;11(5):509. doi: 10.3390/genes11050509 (PMC7290843; doi:10.3390/genes11050509)
Supplement: Supplementary file 1 [file genes-11-00509-s001.zip › Supplementary files/Table S6.xlsx]

## Sheet: Sheet1
	ABD vs. A	ABD vs. B	ABD vs. D	Transcript Ids
Avenin 7A	-11	-7	-3	TraesCS7A02G036800
Avenin 7D	3	-2	3	TraesCS7D02G033200
Sulfur rich seed storage 5A	4	-5	-6	TraesCS5A02G003300
Sulfur rich seed storage 5D	-3	-5	3	TraesCS5D02G004000
Sulfur rich seed storage 5D	14	12	13	TraesCS5D02G004100
Sulfur rich seed storage 5D	3	-3	-2	TraesCS5D02G004300
Alpha/beta gliadin 6A.1	-5	3	-6	TraesCS6A02G049100
Alpha/beta gliadin 6A.2	3	-6	-7	TraesCS6A02G049200
Alpha/beta gliadin 6A.3	2	-7	-8	TraesCS6A02G049600
Alpha/beta gliadin 6A.4	6	-5	-5	TraesCS6A02G049700
Alpha/beta gliadin 6A.5	3	-5	-5	TraesCS6A02G049800
Alpha/beta gliadin 6A.6	4	-6	-6	TraesCS6A02G049400
Alpha/beta glidin U.1	-3	-3	5	TraesCSU02G239000
Alpha/beta glidin U.2	-5	-4	3	TraesCSU02G108205
Alpha/beta glidin U.3	-3	-1	5	TraesCSU02G108400
Alpha/beta glidin U.4	-2	-1	6	TraesCSU02G188800
Alpha/beta glidin U.5	-1	-2	7	TraesCSU02G108500
Alpha/beta glidin U.6	-3	-3	5	TraesCSU02G108300
Alpha/beta glidin U.7	-4	-4	3	TraesCSU02G220200
GBSS 2A	1	-2	-6	TraesCS2A02G373600
GBSS 2B	-4	0.4	-3	TraesCS2B02G390700
GBSS 4A	-13	-9	-13	TraesCS4A02G418200
GBSS 7A	2	-1	-3	TraesCS7A02G070100
GBSS 7D	1	0.1	3	TraesCS7D02G064300
Alpha-glucosidase2A	5	8	-3	TraesCS2A02G549800
Alpha-glucosidase2B	-6	2	-6	TraesCS2B02G580200
Alpha-glucosidase2B	-1	5	-8	TraesCS2B02G580300
Alpha-glucosidase 2D	5	12	2	TraesCS2D02G550500
Alpha-glucosidase 2D	1	6	-8	TraesCS2D02G550700
Alpha-amylase 5A	7	7	-0.5	TraesCS5A02G464500
Alpha-amylase 5D	3	7	4	TraesCS5D02G477100
Thionin 5A	9	6	2	TraesCS5A02G461200
Thionin 5D	-2	0.5	5	TraesCS5D02G473800
Bowman birk trypsin inhibitor 1B	-15	-2	-2	TraesCS1B02G276300
Bowman birk trypsin inhibitor 3A	-3	-6	-10	TraesCS3A02G046100
Bowman birk trypsin inhibitor 3B	-12	-12	-12	TraesCS3B02G037400.1
Bowman birk trypsin inhibitor 3B	-7	-14	-9	TraesCS3B02G038600
Bowman birk trypsin inhibitor 3D	-12	-13	-12	TraesCS3D02G025700.1
Subtilisn chymotrypsin inhibitor 1B	-8	-15	-15	TraesCS1B02G043800.1
Subtilisn chymotrypsin inhibitor 2B	-0.6	5	-8	TraesCS2B02G580300
Subtilisn chymotrypsin inhibitor 2B	-6	2	-6	TraesCS2B02G580200.1
Subtilisn chymotrypsin inhibitor 2D	-4	-0.5	7	TraesCS2D02G165500
Subtilisn chymotrypsin inhibitor 2D	1	6	-8	TraesCS2D02G550700
